# Supplementary material for: Insights into the genomic evolution of insects from cricket genomes
Source: Commun Biol. 2021 Jun 14;4:733. doi: 10.1038/s42003-021-02197-9 (PMC8203789; doi:10.1038/s42003-021-02197-9)
Supplement: Supplementary file 3 — Supplementary Data 1 [file 42003_2021_2197_MOESM3_ESM.xls]

## Sheet: Sheet1
	Polyneoptera												Holometabola
Species	Gryllus bimaculatus	Laupala_kohalensis	Locusta migratoria	Blattella germanica	Cryptotermes secundus	Zootermopsis nevadensis	Laodelphax striatella	Sipha flava	Acyrthosiphon pisum	Pediculus humanus	Nilaparvata_lugens	Frankliniella occidentalis	Bombyx mori	Apis mellifera	Tribolium castaneum	Drosophila melanogaster
Source	Assembly reported here	NCBI	LocustBase	i5k	NCBI	NCBI	NCBI	NCBI	NCBI	NCBI	NCBI	NCBI	NCBI	NCBI	NCBI	NCBI
Genome file	Gbimaculatus_Gap_filled.fasta	GCA_002313205.1_ASM231320v1_genomic.fna	Locust.genome.2.4.1.fa	GCA_000762945.2_Bger_2.0_genomic.fna	GCF_002891405.2_Csec_1.0_genomic.fna	GCF_000696155.1_ZooNev1.0_genomic.fna	GCA_003335185.2_ASM333518v2_genomic.fna	GCF_003268045.1_YSA_version1_genomic.fna	GCF_005508785.1_pea_aphid_22Mar2018_4r6ur_genomic.fna	GCF_000006295.1_JCVI_LOUSE_1.0_genomic.fna	GCF_000757685.1_NilLug1.0_genomic.fna	GCF_000697945.2_Focc_2.1_genomic.fna	GCF_000151625.1_ASM15162v1_genomic.fna	GCF_003254395.2_Amel_HAv3.1_genomic.fna	GCF_000002335.3_Tcas5.2_genomic.fna	GCF_000001215.4_Release_6_plus_ISO1_MT_genomic.fna
Accession code		GCA_002313205.1		GCA_000762945.2	GCF_002891405.2	GCF_000696155.1	GCA_003335185.2	GCF_003268045.1	GCF_005508785.1	GCF_000006295.1	GCF_000757685.1	GCF_000697945.2	GCF_000151625.1	GCF_003254395.2	GCF_000002335.3	GCF_000001215.4
Assembly-stats
Genome Length	1658007496	1595214429	6905712912	1796331457	1018932804	485024916	539918070	353179758	541137574	110781312	1140803929	274989634	481819406	225250884	165944485	143726002
Genome Length (Gbs)	1.66	1.6	6.91	1.8	1.02	0.49	0.54	0.35	0.54	0.11	1.14	0.27	0.48	0.23	0.17	0.14
# Scaffolds	47877	148784	564328	28065	55483	31663	38197	1923	21920	1882	46559	18479	43463	177	2082	1870
Avg. Scaffold len.	34630.6	10721.7	12237.1	64006.1	18364.8	15318.4	14135.1	183661	24686.9	58863.6	24502.3	14881.2	11085.7	1.2726e+06	79704.4	76858.8
Largest scaffold	29751334	4541837	8179469	5318012	6593022	5111804	10350221	8183541	170740645	2788692	2254159	2329081	16203812	27754200	31381287	32079331
N50	6287223	583478	325749	560693	1184893	751105	1084798	1686648	132544852	497057	356597	438040	4008358	13619445	15265516	25286936
L50	71	753	3607	929	245	194	110	67	2	67	928	162	38	7	5	3
N90	1043130	67707	18961	104880	167011	152448	14393	303580	43182	116952	45094	22990	61147	10670842	885624	23513712
L90	307	3483	39704	3635	1006	695	1670	238	285	233	4010	1030	258	14	12	5
N_count	56571045	31618000	1094108345	33015635	20926060	20750999	10792613	5266278	41398550	2413850	123455575	14593975	50095828	1313614	13515130	1152978
Gaps	88755	193420	901201	97024	84409	33109	10399	3270	46295	6673	74578	60375	45210	51	4977	572
BUSCO Arthropoda
BUSCO Score	0.985	0.993	0.894	0.984	0.985	0.992	0.977	0.951	0.976	0.977	0.876	0.99	0.975	0.943	0.995	0.998
Complete BUSCOs (C)	1050	1059	953	1049	1050	1058	1041	1014	1041	1041	934	1055	1039	1005	1060	1063
Complete and single-copy BUSCOs (S)	1036	1034	918	1008	1033	1046	1005	997	1010	1040	832	1040	1034	1004	1055	1055
Complete and duplicated BUSCOs (D)	14	25	35	41	17	12	36	17	31	1	102	15	5	1	5	8
Fragmented BUSCOs (F)	4	1	66	10	8	6	17	4	5	15	39	5	10	4	3	0
Missing BUSCOs (M)	12	6	47	7	8	2	8	48	20	10	93	6	17	57	3	3
Total BUSCO groups searched	1066	1066	1066	1066	1066	1066	1066	1066	1066	1066	1066	1066	1066	1066	1066	1066
BUSCO Insecta
BUSCO Score	0.97	0.978	0.868	0.974	0.982	0.993	0.97	0.917	0.935	0.975	0.92	0.986	0.955	0.997	0.993	0.997
Complete BUSCOs (C)	1608	1621	1438	1616	1628	1646	1608	1520	1551	1617	1526	1635	1583	1652	1647	1653
Complete and single-copy BUSCOs (S)	1578	1582	1382	1569	1608	1628	1563	1487	1494	1614	1371	1613	1576	1651	1643	1642
Complete and duplicated BUSCOs (D)	30	39	56	47	20	18	45	33	57	3	155	22	7	1	4	11
Fragmented BUSCOs (F)	14	14	117	20	17	6	26	30	31	25	67	11	34	1	8	3
Missing BUSCOs (M)	36	23	103	22	13	6	24	108	76	16	65	12	41	5	3	2
Total BUSCO groups searched	1658	1658	1658	1658	1658	1658	1658	1658	1658	1658	1658	1658	1658	1658	1658	1658
