# Supplementary material for: Insights into the genomic evolution of insects from cricket genomes
Source: Commun Biol. 2021 Jun 14;4:733. doi: 10.1038/s42003-021-02197-9 (PMC8203789; doi:10.1038/s42003-021-02197-9)
Supplement: Supplementary file 4 — Supplementary Data 2 [file 42003_2021_2197_MOESM4_ESM.xls]

## Sheet: Expansion_node27_Crickets
Number of expanded OG : 18
OG0000017.fa
	Expansion size: +8
		Num. of Genes with the PFAM	PFAM ID	PFAM descriptor
		234	PF00067	Cytochrome P450
		1	PF13012	Maintenance of mitochondrial structure and function
		1	PF00474	Sodium:solute symporter family
		Num. of Genes with the GOterm	GOterms	GOterm name	GO Term descriptor
		234	GO:0005506	iron ion binding	Interacting selectively and non-covalently with iron (Fe) ions.
		234	GO:0016705	oxidoreductase activity, acting on paired donors, with incorporation or reduction of molecular oxygen	Catalysis of an oxidation-reduction (redox) reaction in which hydrogen or electrons are transferred from each of two donors, and molecular oxygen is reduced or incorporated into a donor.
		234	GO:0020037	heme binding	Interacting selectively and non-covalently with heme, any compound of iron complexed in a porphyrin (tetrapyrrole) ring.
		234	GO:0055114	oxidation-reduction process	A metabolic process that results in the removal or addition of one or more electrons to or from a substance, with or without the concomitant removal or addition of a proton or protons.
		1	GO:0016020	membrane	A lipid bilayer along with all the proteins and protein complexes embedded in it an attached to it.
		1	GO:0022857	transmembrane transporter activity	Enables the transfer of a substance, usually a specific substance or a group of related substances, from one side of a membrane to the other.
		1	GO:0055085	transmembrane transport	The process in which a solute is transported across a lipid bilayer, from one side of a membrane to the other.
		Dmel Genes in OG	Gene ID	Flybase ID	GeneSymbol	Flybase Summary
			CG10755	FBgn0015036	Cyp4ae1	The gene Cytochrome P450-4ae1 is referred to in FlyBase by the symbol Dmel\Cyp4ae1 (CG10755, FBgn0015036). It is a SO0000010:protein_coding_gene from Drosophila melanogaster. It has one annotated transcript and one polypeptide. Gene sequence location is X:2179007..2180998. It has the cytological map location 2E1. Protein features are: Cytochrome P450; Cytochrome P450 superfamily; Cytochrome P450,…
			CG14031	FBgn0031695	Cyp4ac3	The gene Cyp4ac3 is referred to in FlyBase by the symbol Dmel\Cyp4ac3 (CG14031, FBgn0031695). It is a SO0000010:protein_coding_gene from Drosophila melanogaster. It has one annotated transcript and one polypeptide. Gene sequence location is 2L:5268498..5270329. It has the cytological map location 25D2. Protein features are: Cytochrome P450; Cytochrome P450 superfamily; Cytochrome P450, E-class, g…
			CG14032	FBgn0031693	Cyp4ac1	The gene Cyp4ac1 is referred to in FlyBase by the symbol Dmel\Cyp4ac1 (CG14032, FBgn0031693). It is a SO0000010:protein_coding_gene from Drosophila melanogaster. It has one annotated transcript and one polypeptide. Gene sequence location is 2L:5264001..5265899. It has the cytological map location 25D2. Protein features are: Cytochrome P450; Cytochrome P450 superfamily; Cytochrome P450, E-class, g…
			CG1438	FBgn0015032	Cyp4c3	The gene Cytochrome P450-4c3 is referred to in FlyBase by the symbol Dmel\Cyp4c3 (CG1438, FBgn0015032). It is a SO0000010:protein_coding_gene from Drosophila melanogaster. It has one annotated transcript and one polypeptide. Gene sequence location is 3R:30894038..30900688. It has the cytological map location 100A7. Protein features are: Cytochrome P450; Cytochrome P450 superfamily; Cytochrome P45…
			CG16761	FBgn0035344	Cyp4d20	The gene Cyp4d20 is referred to in FlyBase by the symbol Dmel\Cyp4d20 (CG16761, FBgn0035344). It is a SO0000010:protein_coding_gene from Drosophila melanogaster. It has one annotated transcript and one polypeptide. Gene sequence location is 3L:2476259..2478448. It has the cytological map location 62E3. Protein features are: Cytochrome P450; Cytochrome P450 superfamily; Cytochrome P450, E-class, g…
			CG17970	FBgn0031694	Cyp4ac2	The gene Cyp4ac2 is referred to in FlyBase by the symbol Dmel\Cyp4ac2 (CG17970, FBgn0031694). It is a SO0000010:protein_coding_gene from Drosophila melanogaster. It has one annotated transcript and one polypeptide. Gene sequence location is 2L:5266392..5268455. It has the cytological map location 25D2. Protein features are: Cytochrome P450; Cytochrome P450 superfamily; Cytochrome P450, E-class, g…
			CG2060	FBgn0014469	Cyp4e2	The gene Cytochrome P450-4e2 is referred to in FlyBase by the symbol Dmel\Cyp4e2 (CG2060, FBgn0014469). It is a SO0000010:protein_coding_gene from Drosophila melanogaster. It has 2 annotated transcripts and 2 polypeptides (1 unique). Gene sequence location is 2R:8444560..8447164. It has the cytological map location 44D1. Protein features are: Cytochrome P450; Cytochrome P450 superfamily; Cytochro…
			CG2062	FBgn0015034	Cyp4e1	The gene Cytochrome P450-4e1 is referred to in FlyBase by the symbol Dmel\Cyp4e1 (CG2062, FBgn0015034). It is a SO0000010:protein_coding_gene from Drosophila melanogaster. It has one annotated transcript and one polypeptide. Gene sequence location is 2R:8447451..8449745. It has the cytological map location 44D1. Protein features are: Cytochrome P450; Cytochrome P450 superfamily; Cytochrome P450, …
			CG3466	FBgn0011576	Cyp4d2	The gene Cytochrome P450-4d2 is referred to in FlyBase by the symbol Dmel\Cyp4d2 (CG3466, FBgn0011576). It is a SO0000010:protein_coding_gene from Drosophila melanogaster. It has 2 annotated transcripts and 2 polypeptides (1 unique). Gene sequence location is X:2176006..2178728. It has the cytological map location 2E1. Protein features are: Cytochrome P450; Cytochrome P450 superfamily; Cytochrome…
			CG3540	FBgn0023541	Cyp4d14	The gene Cyp4d14 is referred to in FlyBase by the symbol Dmel\Cyp4d14 (CG3540, FBgn0023541). It is a SO0000010:protein_coding_gene from Drosophila melanogaster. It has 2 annotated transcripts and 2 polypeptides (all unique). Gene sequence location is X:2173415..2175315. It has the cytological map location 2E1. Protein features are: Cytochrome P450; Cytochrome P450 superfamily; Cytochrome P450, E-…
			CG3656	FBgn0005670	Cyp4d1	The gene Cytochrome P450-4d1 is referred to in FlyBase by the symbol Dmel\Cyp4d1 (CG3656, FBgn0005670). It is a SO0000010:protein_coding_gene from Drosophila melanogaster. It has 2 annotated transcripts and 2 polypeptides (all unique). Gene sequence location is X:2159145..2162180. It has the cytological map location 2D5-2D6. Protein features are: Cytochrome P450; Cytochrome P450 superfamily; Cyto…
			CG4105	FBgn0015035	Cyp4e3	The gene Cytochrome P450-4e3 is referred to in FlyBase by the symbol Dmel\Cyp4e3 (CG4105, FBgn0015035). It is a SO0000010:protein_coding_gene from Drosophila melanogaster. It has one annotated transcript and one polypeptide. Gene sequence location is 2L:9747839..9750071. It has the cytological map location 30C7. Protein features are: Cytochrome P450; Cytochrome P450 superfamily; Cytochrome P450, …
			CG4321	FBgn0015033	Cyp4d8	The gene Cytochrome P450-4d8 is referred to in FlyBase by the symbol Dmel\Cyp4d8 (CG4321, FBgn0015033). It is a SO0000010:protein_coding_gene from Drosophila melanogaster. It has one annotated transcript and one polypeptide. Gene sequence location is 3L:7493557..7496179. It has the cytological map location 66A2. Protein features are: Cytochrome P450; Cytochrome P450 superfamily; Cytochrome P450, …
			CG6730	FBgn0031925	Cyp4d21	The gene Cyp4d21 is referred to in FlyBase by the symbol Dmel\Cyp4d21 (CG6730, FBgn0031925). It is a SO0000010:protein_coding_gene from Drosophila melanogaster. It has one annotated transcript and one polypeptide. Gene sequence location is 2L:7605600..7607701. It has the cytological map location 28B4. Protein features are: Cytochrome P450; Cytochrome P450 superfamily; Cytochrome P450, E-class, gr…
			CG9081	FBgn0030615	Cyp4s3	The gene Cyp4s3 is referred to in FlyBase by the symbol Dmel\Cyp4s3 (CG9081, FBgn0030615). It is a SO0000010:protein_coding_gene from Drosophila melanogaster. It has one annotated transcript and one polypeptide. Gene sequence location is X:15113302..15116542. It has the cytological map location 13A12. Protein features are: Cytochrome P450; Cytochrome P450 superfamily; Cytochrome P450, E-class, gr…
OG0000030.fa
	Expansion size: +10
		Num. of Genes with the PFAM	PFAM ID	PFAM descriptor
		155	PF00059	Lectin C-type domain
		1	PF01391	Collagen triple helix repeat (20 copies)
OG0000072.fa
	Expansion size: +6
		Num. of Genes with the PFAM	PFAM ID	PFAM descriptor
		110	PF00858	Amiloride-sensitive sodium channel
		Num. of Genes with the GOterm	GOterms	GOterm name	GO Term descriptor
		110	GO:0005272	sodium channel activity	Enables the facilitated diffusion of a sodium ion (by an energy-independent process) involving passage through a transmembrane aqueous pore or channel without evidence for a carrier-mediated mechanism.
		110	GO:0006814	sodium ion transport	The directed movement of sodium ions (Na+) into, out of or within a cell, or between cells, by means of some agent such as a transporter or pore.
		110	GO:0016020	membrane	A lipid bilayer along with all the proteins and protein complexes embedded in it an attached to it.
		Dmel Genes in OG	Gene ID	Flybase ID	GeneSymbol	Flybase Summary
			CG1058	FBgn0022981	rpk	The gene ripped pocket is referred to in FlyBase by the symbol Dmel\rpk (CG1058, FBgn0022981). It is a SO0000010:protein_coding_gene from Drosophila melanogaster. It has 2 annotated transcripts and 2 polypeptides (all unique). Gene sequence location is 3R:4645981..4648884. It has the cytological map location 82C5. Protein features are: Epithelial sodium channel; Epithelial sodium channel, conserv…
			CG10972	FBgn0034730	ppk12	The gene pickpocket 12 is referred to in FlyBase by the symbol Dmel\ppk12 (CG10972, FBgn0034730). It is a SO0000010:protein_coding_gene from Drosophila melanogaster. It has one annotated transcript and one polypeptide. Gene sequence location is 2R:22427479..22429584. It has the cytological map location 58E1. Protein features are: Epithelial sodium channel. Its molecular function is described by: …
			CG32792	FBgn0052792	ppk8	The gene pickpocket 8 is referred to in FlyBase by the symbol Dmel\ppk8 (CG32792, FBgn0052792). It is a SO0000010:protein_coding_gene from Drosophila melanogaster. It has 2 annotated transcripts and 2 polypeptides (all unique). Gene sequence location is X:3557812..3572000. It has the cytological map location 3D6. Protein features are: Epithelial sodium channel. Its molecular function is described…
			CG33289	FBgn0053289	ppk5	The gene pickpocket 5 is referred to in FlyBase by the symbol Dmel\ppk5 (CG33289, FBgn0053289). It is a SO0000010:protein_coding_gene from Drosophila melanogaster. It has 2 annotated transcripts and 2 polypeptides (all unique). Gene sequence location is 3L:21534660..21536861. It has the cytological map location 78D5. Protein features are: Epithelial sodium channel. Its molecular function is descr…
			CG3478	FBgn0020258	ppk	The gene pickpocket is referred to in FlyBase by the symbol Dmel\ppk (CG3478, FBgn0020258). It is a SO0000010:protein_coding_gene from Drosophila melanogaster. It has one annotated transcript and one polypeptide. Gene sequence location is 2L:14378218..14381172. It has the cytological map location 35B1. Protein features are: Epithelial sodium channel; Epithelial sodium channel, conserved site. Its…
			CG44152	FBgn0265001	ppk18	The gene pickpocket 18 is referred to in FlyBase by the symbol Dmel\ppk18 (CG44152, FBgn0265001). It is a SO0000010:protein_coding_gene from Drosophila melanogaster. It has one annotated transcript and one polypeptide. Gene sequence location is 2L:9765357..9770996. It has the cytological map location 30C8. Protein features are: Epithelial sodium channel. Its molecular function is described by: so…
			CG4805	FBgn0030795	ppk28	The gene pickpocket 28 is referred to in FlyBase by the symbol Dmel\ppk28 (CG4805, FBgn0030795). It is a SO0000010:protein_coding_gene from Drosophila melanogaster. It has one annotated transcript and one polypeptide. Gene sequence location is X:16806068..16808515. It has the cytological map location 15A9-15A10. Protein features are: Epithelial sodium channel. Its molecular function is described …
			CG8546	FBgn0035785	ppk26	The gene pickpocket 26 is referred to in FlyBase by the symbol Dmel\ppk26 (CG8546, FBgn0035785). It is a SO0000010:protein_coding_gene from Drosophila melanogaster. It has one annotated transcript and one polypeptide. Gene sequence location is 3L:7456149..7458608. It has the cytological map location 66A1. Protein features are: Epithelial sodium channel; Epithelial sodium channel, conserved site. …
OG0000081.fa
	Expansion size: +5
		Num. of Genes with the PFAM	PFAM ID	PFAM descriptor
		101	PF00083	Sugar (and other) transporter
		Num. of Genes with the GOterm	GOterms	GOterm name	GO Term descriptor
		101	GO:0016021	integral component of membrane	The component of a membrane consisting of the gene products and protein complexes having at least some part of their peptide sequence embedded in the hydrophobic region of the membrane.
		101	GO:0022857	transmembrane transporter activity	Enables the transfer of a substance, usually a specific substance or a group of related substances, from one side of a membrane to the other.
		101	GO:0055085	transmembrane transport	The process in which a solute is transported across a lipid bilayer, from one side of a membrane to the other.
		Dmel Genes in OG	Gene ID	Flybase ID	GeneSymbol	Flybase Summary
			CG10960	FBgn0036316	CG10960	This gene is referred to in FlyBase by the symbol Dmel\CG10960 (FBgn0036316). It is a SO0000010:protein_coding_gene from Drosophila melanogaster. It has 3 annotated transcripts and 3 polypeptides (2 unique). Gene sequence location is 3L:12824880..12843106. It has the cytological map location 69E5-69E6. Protein features are: MFS transporter superfamily; Major facilitator superfamily domain; Major …
			CG1208	FBgn0037386	CG1208	This gene is referred to in FlyBase by the symbol Dmel\CG1208 (FBgn0037386). It is a SO0000010:protein_coding_gene from Drosophila melanogaster. It has 2 annotated transcripts and 2 polypeptides (all unique). Gene sequence location is 3R:5831639..5838782. It has the cytological map location 83C4-83C5. Protein features are: MFS transporter superfamily; Major facilitator superfamily domain; Major f…
			CG1380	FBgn0028560	sut4	The gene sugar transporter 4 is referred to in FlyBase by the symbol Dmel\sut4 (CG1380, FBgn0028560). It is a SO0000010:protein_coding_gene from Drosophila melanogaster. It has one annotated transcript and one polypeptide. Gene sequence location is 2R:10085442..10087127. It has the cytological map location 46E3-46E4. Protein features are: MFS transporter superfamily; Major facilitator superfamily…
			CG6484	FBgn0034247	CG6484	This gene is referred to in FlyBase by the symbol Dmel\CG6484 (FBgn0034247). It is a SO0000010:protein_coding_gene from Drosophila melanogaster. It has one annotated transcript and one polypeptide. Gene sequence location is 2R:17582007..17584012. It has the cytological map location 54C10. Protein features are: MFS transporter superfamily; Major facilitator superfamily domain; Major facilitator, s…
OG0000087.fa
	Expansion size: +11
		Num. of Genes with the PFAM	PFAM ID	PFAM descriptor
		39	PF12796	Ankyrin repeats (3 copies)
		14	PF13637	Ankyrin repeats (many copies)
		10	PF00023	Ankyrin repeat
		11	PF05729	NACHT domain
		3	PF13857	Ankyrin repeats (many copies)
		1	PF13606	Ankyrin repeat
		1	PF00651	BTB/POZ domain
		Num. of Genes with the GOterm	GOterms	GOterm name	GO Term descriptor
		12	GO:0005515	protein binding	Interacting selectively and non-covalently with any protein or protein complex (a complex of two or more proteins that may include other nonprotein molecules).
OG0000246.fa
	Expansion size: +3
		Num. of Genes with the PFAM	PFAM ID	PFAM descriptor
		2	PF10250	GDP-fucose protein O-fucosyltransferase
		1	PF00018	SH3 domain
		8	PF14604	Variant SH3 domain
		Num. of Genes with the GOterm	GOterms	GOterm name	GO Term descriptor
		9	GO:0005515	protein binding	Interacting selectively and non-covalently with any protein or protein complex (a complex of two or more proteins that may include other nonprotein molecules).
		Dmel Genes in OG	Gene ID	Flybase ID	GeneSymbol	Flybase Summary
			CG2448	FBgn0030327	FucT6	The gene alpha1,6-fucosyltransferase is referred to in FlyBase by the symbol Dmel\FucT6 (CG2448, FBgn0030327). It is a SO0000010:protein_coding_gene from Drosophila melanogaster. It has one annotated transcript and one polypeptide. Gene sequence location is X:11706575..11709951. It has the cytological map location 10D5-10D6. Protein features are: Alpha-(1,6)-fucosyltransferase; Alpha-(1,6)-fucosy…
OG0000334.fa
	Expansion size: +4
		Num. of Genes with the PFAM	PFAM ID	PFAM descriptor
		6	PF13927	Immunoglobulin domain
		6	PF07679	Immunoglobulin I-set domain
OG0000430.fa
	Expansion size: +12
		Num. of Genes with the PFAM	PFAM ID	PFAM descriptor
		31	PF13855	Leucine rich repeat
		3	PF13516	Leucine Rich repeat
		1	PF12799	Leucine Rich repeats (2 copies)
		1	PF13306	BspA type Leucine rich repeat region (6 copies)
		3	PF00560	Leucine Rich Repeat
		Num. of Genes with the GOterm	GOterms	GOterm name	GO Term descriptor
		37	GO:0005515	protein binding	Interacting selectively and non-covalently with any protein or protein complex (a complex of two or more proteins that may include other nonprotein molecules).
OG0000482.fa
	Expansion size: +10
		Num. of Genes with the PFAM	PFAM ID	PFAM descriptor
		3	PF13637	Ankyrin repeats (many copies)
		28	PF12796	Ankyrin repeats (3 copies)
		1	PF03105	SPX domain
		2	PF13857	Ankyrin repeats (many copies)
		3	PF00023	Ankyrin repeat
		Num. of Genes with the GOterm	GOterms	GOterm name	GO Term descriptor
		3	GO:0005515	protein binding	Interacting selectively and non-covalently with any protein or protein complex (a complex of two or more proteins that may include other nonprotein molecules).
OG0000526.fa
	Expansion size: +3
		Num. of Genes with the PFAM	PFAM ID	PFAM descriptor
		18	PF00096	Zinc finger, C2H2 type
		1	PF13912	C2H2-type zinc finger
		3	PF13894	C2H2-type zinc finger
		1	PF12874	Zinc-finger of C2H2 type
		Num. of Genes with the GOterm	GOterms	GOterm name	GO Term descriptor
		18	GO:0003676	nucleic acid binding	Interacting selectively and non-covalently with any nucleic acid.
OG0000598.fa
	Expansion size: +4
		Num. of Genes with the PFAM	PFAM ID	PFAM descriptor
		10	PF07686	Immunoglobulin V-set domain
		1	PF13927	Immunoglobulin domain
OG0000599.fa
	Expansion size: +11
OG0000636.fa
	Expansion size: +3
		Num. of Genes with the PFAM	PFAM ID	PFAM descriptor
		33	PF01400	Astacin (Peptidase family M12A)
		Num. of Genes with the GOterm	GOterms	GOterm name	GO Term descriptor
		33	GO:0004222	metalloendopeptidase activity	Catalysis of the hydrolysis of internal, alpha-peptide bonds in a polypeptide chain by a mechanism in which water acts as a nucleophile, one or two metal ions hold the water molecule in place, and charged amino acid side chains are ligands for the metal ions.
		33	GO:0006508	proteolysis	The hydrolysis of proteins into smaller polypeptides and/or amino acids by cleavage of their peptide bonds.
		Dmel Genes in OG	Gene ID	Flybase ID	GeneSymbol	Flybase Summary
			CG11864	FBgn0028944	Semp1	The gene Seminal metalloprotease-1 is referred to in FlyBase by the symbol Dmel\Semp1 (CG11864, FBgn0028944). It is a SO0000010:protein_coding_gene from Drosophila melanogaster. It has one annotated transcript and one polypeptide. Gene sequence location is 2L:15612494..15613335. It has the cytological map location 35D3. Protein features are: Astacin-like metallopeptidase domain; Metallopeptidase,…
			CG11865	FBgn0028947	CG11865	This gene is referred to in FlyBase by the symbol Dmel\CG11865 (FBgn0028947). It is a SO0000010:protein_coding_gene from Drosophila melanogaster. It has one annotated transcript and one polypeptide. Gene sequence location is 2L:15616997..15617915. It has the cytological map location 35D3. Protein features are: Astacin-like metallopeptidase domain; Metallopeptidase, catalytic domain superfamily; P…
			CG15253	FBgn0028948	CG15253	This gene is referred to in FlyBase by the symbol Dmel\CG15253 (FBgn0028948). It is a SO0000010:protein_coding_gene from Drosophila melanogaster. It has one annotated transcript and one polypeptide. Gene sequence location is 2L:15615357..15616351. It has the cytological map location 35D3. Protein features are: Astacin-like metallopeptidase domain; Metallopeptidase, catalytic domain superfamily; P…
			CG15254	FBgn0028949	CG15254	This gene is referred to in FlyBase by the symbol Dmel\CG15254 (FBgn0028949). It is a SO0000010:protein_coding_gene from Drosophila melanogaster. It has 2 annotated transcripts and 2 polypeptides (1 unique). Gene sequence location is 2L:15613905..15614828. It has the cytological map location 35D3. Protein features are: Astacin-like metallopeptidase domain; Metallopeptidase, catalytic domain super…
			CG15255	FBgn0028950	CG15255	This gene is referred to in FlyBase by the symbol Dmel\CG15255 (FBgn0028950). It is a SO0000010:protein_coding_gene from Drosophila melanogaster. It has 2 annotated transcripts and 2 polypeptides (1 unique). Gene sequence location is 2L:15610171..15611719. It has the cytological map location 35D3. Protein features are: Astacin-like metallopeptidase domain; Metallopeptidase, catalytic domain super…
			CG6696	FBgn0030947	CG6696	This gene is referred to in FlyBase by the symbol Dmel\CG6696 (FBgn0030947). It is a SO0000010:protein_coding_gene from Drosophila melanogaster. It has one annotated transcript and one polypeptide. Gene sequence location is X:18660472..18662153. It has the cytological map location 17D1. Protein features are: Astacin-like metallopeptidase domain; Metallopeptidase, catalytic domain superfamily; Pep…
			CG7631	FBgn0028945	CG7631	This gene is referred to in FlyBase by the symbol Dmel\CG7631 (FBgn0028945). It is a SO0000010:protein_coding_gene from Drosophila melanogaster. It has one annotated transcript and one polypeptide. Gene sequence location is 2L:15628678..15629552. It has the cytological map location 35D3. Protein features are: Astacin-like metallopeptidase domain; Metallopeptidase, catalytic domain superfamily; Pe…
OG0000638.fa
	Expansion size: +3
		Num. of Genes with the PFAM	PFAM ID	PFAM descriptor
		8	PF00096	Zinc finger, C2H2 type
		1	PF13894	C2H2-type zinc finger
		1	PF16622	zinc-finger C2H2-type
		18	PF00651	BTB/POZ domain
		1	PF12874	Zinc-finger of C2H2 type
		Num. of Genes with the GOterm	GOterms	GOterm name	GO Term descriptor
		8	GO:0003676	nucleic acid binding	Interacting selectively and non-covalently with any nucleic acid.
		18	GO:0005515	protein binding	Interacting selectively and non-covalently with any protein or protein complex (a complex of two or more proteins that may include other nonprotein molecules).
OG0000765.fa
	Expansion size: +3
		Num. of Genes with the PFAM	PFAM ID	PFAM descriptor
		18	PF00115	Cytochrome C and Quinol oxidase polypeptide I
		1	PF13437	HlyD family secretion protein
		1	PF00116	Cytochrome C oxidase subunit II, periplasmic domain
		Num. of Genes with the GOterm	GOterms	GOterm name	GO Term descriptor
		19	GO:0004129	cytochrome-c oxidase activity	Catalysis of the reaction: 4 ferrocytochrome c + O2 + 4 H+ = 4 ferricytochrome c + 2 H2O.
		18	GO:0009060	aerobic respiration	The enzymatic release of energy from inorganic and organic compounds (especially carbohydrates and fats) which requires oxygen as the terminal electron acceptor.
		18	GO:0016021	integral component of membrane	The component of a membrane consisting of the gene products and protein complexes having at least some part of their peptide sequence embedded in the hydrophobic region of the membrane.
		18	GO:0020037	heme binding	Interacting selectively and non-covalently with heme, any compound of iron complexed in a porphyrin (tetrapyrrole) ring.
		18	GO:0055114	oxidation-reduction process	A metabolic process that results in the removal or addition of one or more electrons to or from a substance, with or without the concomitant removal or addition of a proton or protons.
		1	GO:0005507	copper ion binding	Interacting selectively and non-covalently with copper (Cu) ions.
		1	GO:0016020	membrane	A lipid bilayer along with all the proteins and protein complexes embedded in it an attached to it.
		Dmel Genes in OG	Gene ID	Flybase ID	GeneSymbol	Flybase Summary
			CG34067	FBgn0013674	mt:CoI	The gene mitochondrial Cytochrome c oxidase subunit I is referred to in FlyBase by the symbol Dmel\mt:CoI (CG34067, FBgn0013674). It is a SO0000010:protein_coding_gene from Drosophila melanogaster. It has one annotated transcript and one polypeptide. Gene sequence location is mitochondrion_genome:1474..3009. Protein features are: Cytochrome c oxidase subunit I; Cytochrome c oxidase subunit I doma…
OG0000812.fa
	Expansion size: +6
		Num. of Genes with the PFAM	PFAM ID	PFAM descriptor
		9	PF16033	Domain of unknown function (DUF4789)
OG0000878.fa
	Expansion size: +3
		Num. of Genes with the PFAM	PFAM ID	PFAM descriptor
		24	PF08395	7tm Chemosensory receptor
		Num. of Genes with the GOterm	GOterms	GOterm name	GO Term descriptor
		24	GO:0016021	integral component of membrane	The component of a membrane consisting of the gene products and protein complexes having at least some part of their peptide sequence embedded in the hydrophobic region of the membrane.
		24	GO:0050909	sensory perception of taste	The series of events required for an organism to receive a gustatory stimulus, convert it to a molecular signal, and recognize and characterize the signal. Gustation involves the direct detection of chemical composition, usually through contact with chemoreceptor cells. This is a neurological process.
OG0000946.fa
	Expansion size: +3
		Num. of Genes with the PFAM	PFAM ID	PFAM descriptor
		2	PF13472	GDSL-like Lipase/Acylhydrolase family
		1	PF01477	PLAT/LH2 domain
		Num. of Genes with the GOterm	GOterms	GOterm name	GO Term descriptor
		1	GO:0005515	protein binding	Interacting selectively and non-covalently with any protein or protein complex (a complex of two or more proteins that may include other nonprotein molecules).

## Sheet: Expansion_nodeGbi<26>
Orthorgroup	Expansion size	Gens with feature in the OG
Number of expanded OG : 34
OG0000010.fa
	Expansion size: +6
		Num. of Genes with the PFAM	PFAM ID	PFAM descriptor
		266	PF00089	Trypsin
		Num. of Genes with the GOterm	GOterms	GOterm name	GO Term descriptor
		266	GO:0004252	serine-type endopeptidase activity	Catalysis of the hydrolysis of internal, alpha-peptide bonds in a polypeptide chain by a catalytic mechanism that involves a catalytic triad consisting of a serine nucleophile that is activated by a proton relay involving an acidic residue (e.g. aspartate or glutamate) and a basic residue (usually histidine).
		266	GO:0006508	proteolysis	The hydrolysis of proteins into smaller polypeptides and/or amino acids by cleavage of their peptide bonds.
		Dmel Genes in OG	Gene ID	Flybase ID	GeneSymbol	Flybase Summary
			CG10405	FBgn0038431	CG10405	This gene is referred to in FlyBase by the symbol Dmel\CG10405 (FBgn0038431). It is a SO0000010:protein_coding_gene from Drosophila melanogaster. It has one annotated transcript and one polypeptide. Gene sequence location is 3R:16454492..16455797. It has the cytological map location 89B17. Protein features are: Peptidase S1, PA clan; Peptidase S1A, chymotrypsin family; Serine proteases, trypsin d…
			CG10586	FBgn0037036	Sems	The gene Seminase is referred to in FlyBase by the symbol Dmel\Sems (CG10586, FBgn0037036). It is a SO0000010:protein_coding_gene from Drosophila melanogaster. It has one annotated transcript and one polypeptide. Gene sequence location is 3L:20955755..20956750. It has the cytological map location 78A1. Protein features are: Peptidase S1, PA clan; Peptidase S1A, chymotrypsin family; Serine proteas…
			CG11037	FBgn0037038	CG11037	This gene is referred to in FlyBase by the symbol Dmel\CG11037 (FBgn0037038). It is a SO0000010:protein_coding_gene from Drosophila melanogaster. It has one annotated transcript and one polypeptide. Gene sequence location is 3L:20960398..20961386. It has the cytological map location 78A1. Protein features are: Peptidase S1, PA clan; Peptidase S1A, chymotrypsin family; Serine proteases, trypsin do…
			CG11192	FBgn0034507	CG11192	This gene is referred to in FlyBase by the symbol Dmel\CG11192 (FBgn0034507). It is a SO0000010:protein_coding_gene from Drosophila melanogaster. It has one annotated transcript and one polypeptide. Gene sequence location is 2R:20354108..20355067. It has the cytological map location 56F17. Protein features are: Peptidase S1, PA clan; Peptidase S1A, chymotrypsin family; Serine proteases, trypsin d…
			CG12350	FBgn0043470	lambdaTry	The gene lambdaTry is referred to in FlyBase by the symbol Dmel\lambdaTry (CG12350, FBgn0043470). It is a SO0000010:protein_coding_gene from Drosophila melanogaster. It has one annotated transcript and one polypeptide. Gene sequence location is 2R:11336840..11337791. It has the cytological map location 47F3. Protein features are: Peptidase S1, PA clan; Peptidase S1A, chymotrypsin family; Serine p…
			CG12351	FBgn0010358	deltaTry	The gene deltaTrypsin is referred to in FlyBase by the symbol Dmel\deltaTry (CG12351, FBgn0010358). It is a SO0000010:protein_coding_gene from Drosophila melanogaster. It has one annotated transcript and one polypeptide. Gene sequence location is 2R:11355319..11356128. It has the cytological map location 47F5. Protein features are: Peptidase S1, PA clan; Peptidase S1A, chymotrypsin family; Serine…
			CG12385	FBgn0011555	thetaTry	The gene thetaTrypsin is referred to in FlyBase by the symbol Dmel\thetaTry (CG12385, FBgn0011555). It is a SO0000010:protein_coding_gene from Drosophila melanogaster. It has one annotated transcript and one polypeptide. Gene sequence location is 2R:11341714..11342760. It has the cytological map location 47F3-47F4. Protein features are: Peptidase S1, PA clan; Peptidase S1A, chymotrypsin family; S…
			CG12386	FBgn0011554	etaTry	The gene etaTrypsin is referred to in FlyBase by the symbol Dmel\etaTry (CG12386, FBgn0011554). It is a SO0000010:protein_coding_gene from Drosophila melanogaster. It has one annotated transcript and one polypeptide. Gene sequence location is 2R:11340513..11341423. It has the cytological map location 47F3. Protein features are: Peptidase S1, PA clan; Peptidase S1A, chymotrypsin family; Serine pro…
			CG12387	FBgn0011556	zetaTry	The gene zetaTrypsin is referred to in FlyBase by the symbol Dmel\zetaTry (CG12387, FBgn0011556). It is a SO0000010:protein_coding_gene from Drosophila melanogaster. It has one annotated transcript and one polypeptide. Gene sequence location is 2R:11339186..11340132. It has the cytological map location 47F3. Protein features are: Peptidase S1, PA clan; Peptidase S1A, chymotrypsin family; Serine p…
			CG12388	FBgn0043471	kappaTry	The gene kappaTry is referred to in FlyBase by the symbol Dmel\kappaTry (CG12388, FBgn0043471). It is a SO0000010:protein_coding_gene from Drosophila melanogaster. It has one annotated transcript and one polypeptide. Gene sequence location is 2R:11337797..11338733. It has the cytological map location 47F3. Protein features are: Peptidase S1, PA clan; Peptidase S1A, chymotrypsin family; Serine pro…
			CG12951	FBgn0037677	CG12951	This gene is referred to in FlyBase by the symbol Dmel\CG12951 (FBgn0037677). It is a SO0000010:protein_coding_gene from Drosophila melanogaster. It has one annotated transcript and one polypeptide. Gene sequence location is 3R:9329223..9330331. It has the cytological map location 85D11. Protein features are: Peptidase S1, PA clan; Peptidase S1A, chymotrypsin family; Serine proteases, trypsin dom…
			CG1304	FBgn0031141	CG1304	This gene is referred to in FlyBase by the symbol Dmel\CG1304 (FBgn0031141). It is a SO0000010:protein_coding_gene from Drosophila melanogaster. It has one annotated transcript and one polypeptide. Gene sequence location is X:20964527..20965419. It has the cytological map location 19E5. Protein features are: Peptidase S1, PA clan; Peptidase S1A, chymotrypsin family; Serine proteases, trypsin doma…
			CG13430	FBgn0034518	CG13430	This gene is referred to in FlyBase by the symbol Dmel\CG13430 (FBgn0034518). It is a SO0000010:protein_coding_gene from Drosophila melanogaster. It has 2 annotated transcripts and 2 polypeptides (1 unique). Gene sequence location is 2R:20550334..20552090. It has the cytological map location 57A5. Protein features are: Peptidase S1, PA clan; Peptidase S1A, chymotrypsin family; Serine proteases, t…
			CG14780	FBgn0025383	CG14780	This gene is referred to in FlyBase by the symbol Dmel\CG14780 (FBgn0025383). It is a SO0000010:protein_coding_gene from Drosophila melanogaster. It has one annotated transcript and one polypeptide. Gene sequence location is X:1472522..1473727. It has the cytological map location 2A4. Protein features are: Peptidase S1, PA clan; Peptidase S1A, chymotrypsin family; Serine proteases, trypsin domain…
			CG16749	FBgn0037678	CG16749	This gene is referred to in FlyBase by the symbol Dmel\CG16749 (FBgn0037678). It is a SO0000010:protein_coding_gene from Drosophila melanogaster. It has one annotated transcript and one polypeptide. Gene sequence location is 3R:9330885..9331885. It has the cytological map location 85D11. Protein features are: Peptidase S1, PA clan; Peptidase S1A, chymotrypsin family; Serine proteases, trypsin dom…
			CG16998	FBgn0035795	CG16998	This gene is referred to in FlyBase by the symbol Dmel\CG16998 (FBgn0035795). It is a SO0000010:protein_coding_gene from Drosophila melanogaster. It has one annotated transcript and one polypeptide. Gene sequence location is 3L:7539060..7539836. It has the cytological map location 66A5. Protein features are: Peptidase S1, PA clan; Peptidase S1A, chymotrypsin family; Serine proteases, trypsin doma…
			CG17012	FBgn0031406	Send1	The gene Spermathecal endopeptidase 1 is referred to in FlyBase by the symbol Dmel\Send1 (CG17012, FBgn0031406). It is a SO0000010:protein_coding_gene from Drosophila melanogaster. It has one annotated transcript and one polypeptide. Gene sequence location is 2L:2254176..2255050. It has the cytological map location 22D5. Protein features are: Peptidase S1, PA clan; Peptidase S1A, chymotrypsin fam…
			CG17234	FBgn0042187	CG17234	This gene is referred to in FlyBase by the symbol Dmel\CG17234 (FBgn0042187). It is a SO0000010:protein_coding_gene from Drosophila melanogaster. It has one annotated transcript and one polypeptide. Gene sequence location is 2L:2253045..2253852. It has the cytological map location 22D5. Protein features are: Peptidase S1, PA clan; Peptidase S1A, chymotrypsin family; Serine proteases, trypsin doma…
			CG17239	FBgn0042186	CG17239	This gene is referred to in FlyBase by the symbol Dmel\CG17239 (FBgn0042186). It is a SO0000010:protein_coding_gene from Drosophila melanogaster. It has 2 annotated transcripts and 2 polypeptides (1 unique). Gene sequence location is 2L:2251510..2252341. It has the cytological map location 22D5. Protein features are: Peptidase S1, PA clan; Peptidase S1A, chymotrypsin family; Serine proteases, try…
			CG17240	FBgn0011832	Ser12	The gene Serine protease 12 is referred to in FlyBase by the symbol Dmel\Ser12 (CG17240, FBgn0011832). It is a SO0000010:protein_coding_gene from Drosophila melanogaster. It has one annotated transcript and one polypeptide. Gene sequence location is 2L:2250431..2251275. It has the cytological map location 22D5. Protein features are: Peptidase S1, PA clan; Peptidase S1A, chymotrypsin family; Serin…
			CG17475	FBgn0038481	CG17475	This gene is referred to in FlyBase by the symbol Dmel\CG17475 (FBgn0038481). It is a SO0000010:protein_coding_gene from Drosophila melanogaster. It has 2 annotated transcripts and 2 polypeptides (1 unique). Gene sequence location is 3R:17129339..17130426. It has the cytological map location 89F1. Protein features are: Peptidase S1, PA clan; Peptidase S1A, chymotrypsin family; Serine proteases, t…
			CG17477	FBgn0038479	CG17477	This gene is referred to in FlyBase by the symbol Dmel\CG17477 (FBgn0038479). It is a SO0000010:protein_coding_gene from Drosophila melanogaster. It has one annotated transcript and one polypeptide. Gene sequence location is 3R:17126088..17126938. It has the cytological map location 89F1. Protein features are: Peptidase S1, PA clan; Peptidase S1A, chymotrypsin family; Serine proteases, trypsin do…
			CG17571	FBgn0259998	CG17571	This gene is referred to in FlyBase by the symbol Dmel\CG17571 (FBgn0259998). It is a SO0000010:protein_coding_gene from Drosophila melanogaster. It has 2 annotated transcripts and 2 polypeptides (1 unique). Gene sequence location is 2L:20255988..20257192. It has the cytological map location 38C3. Protein features are: Peptidase S1, PA clan; Peptidase S1A, chymotrypsin family; Serine proteases, t…
			CG18125	FBgn0264253	Send2	The gene Spermathecal endopeptidase 2 is referred to in FlyBase by the symbol Dmel\Send2 (CG18125, FBgn0264253). It is a SO0000010:protein_coding_gene from Drosophila melanogaster. It has one annotated transcript and one polypeptide. Gene sequence location is 2L:14345915..14346688. It has the cytological map location 35A4. Protein features are: Peptidase S1, PA clan; Peptidase S1A, chymotrypsin f…
			CG18211	FBgn0010357	betaTry	The gene betaTrypsin is referred to in FlyBase by the symbol Dmel\betaTry (CG18211, FBgn0010357). It is a SO0000010:protein_coding_gene from Drosophila melanogaster. It has 2 annotated transcripts and 2 polypeptides (1 unique). Gene sequence location is 2R:11346325..11347395. It has the cytological map location 47F4. Protein features are: Peptidase S1, PA clan; Peptidase S1A, chymotrypsin family;…
			CG18444	FBgn0003863	alphaTry	The gene alphaTrypsin is referred to in FlyBase by the symbol Dmel\alphaTry (CG18444, FBgn0003863). It is a SO0000010:protein_coding_gene from Drosophila melanogaster. It has one annotated transcript and one polypeptide. Gene sequence location is 2R:11344260..11345119. It has the cytological map location 47F4. Protein features are: Peptidase S1, PA clan; Peptidase S1A, chymotrypsin family; Serine…
			CG18681	FBgn0010425	epsilonTry	The gene epsilonTrypsin is referred to in FlyBase by the symbol Dmel\epsilonTry (CG18681, FBgn0010425). It is a SO0000010:protein_coding_gene from Drosophila melanogaster. It has one annotated transcript and one polypeptide. Gene sequence location is 2R:11345237..11346066. It has the cytological map location 47F4. Protein features are: Peptidase S1, PA clan; Peptidase S1A, chymotrypsin family; Se…
			CG2071	FBgn0011834	Ser6	The gene Serine protease 6 is referred to in FlyBase by the symbol Dmel\Ser6 (CG2071, FBgn0011834). It is a SO0000010:protein_coding_gene from Drosophila melanogaster. It has one annotated transcript and one polypeptide. Gene sequence location is X:20962605..20963505. It has the cytological map location 19E5. Protein features are: Peptidase S1, PA clan; Peptidase S1A, chymotrypsin family; Serine …
			CG30025	FBgn0050025	CG30025	This gene is referred to in FlyBase by the symbol Dmel\CG30025 (FBgn0050025). It is a SO0000010:protein_coding_gene from Drosophila melanogaster. It has one annotated transcript and one polypeptide. Gene sequence location is 2R:11353564..11354373. It has the cytological map location 47F4-47F5. Protein features are: Peptidase S1, PA clan; Peptidase S1A, chymotrypsin family; Serine proteases, tryps…
			CG30028	FBgn0010359	gammaTry	The gene gammaTrypsin is referred to in FlyBase by the symbol Dmel\gammaTry (CG30028, FBgn0010359). It is a SO0000010:protein_coding_gene from Drosophila melanogaster. It has one annotated transcript and one polypeptide. Gene sequence location is 2R:11349061..11349870. It has the cytological map location 47F4. Protein features are: Peptidase S1, PA clan; Peptidase S1A, chymotrypsin family; Serine…
			CG30031	FBgn0050031	CG30031	This gene is referred to in FlyBase by the symbol Dmel\CG30031 (FBgn0050031). It is a SO0000010:protein_coding_gene from Drosophila melanogaster. It has one annotated transcript and one polypeptide. Gene sequence location is 2R:11350811..11351621. It has the cytological map location 47F4. Protein features are: Peptidase S1, PA clan; Peptidase S1A, chymotrypsin family; Serine proteases, trypsin do…
			CG31265	FBgn0051265	CG31265	This gene is referred to in FlyBase by the symbol Dmel\CG31265 (FBgn0051265). It is a SO0000010:protein_coding_gene from Drosophila melanogaster. It has one annotated transcript and one polypeptide. Gene sequence location is 3R:17128212..17129120. It has the cytological map location 89F1. Protein features are: Peptidase S1, PA clan; Peptidase S1A, chymotrypsin family; Serine proteases, trypsin do…
			CG31266	FBgn0051266	CG31266	This gene is referred to in FlyBase by the symbol Dmel\CG31266 (FBgn0051266). It is a SO0000010:protein_coding_gene from Drosophila melanogaster. It has one annotated transcript and one polypeptide. Gene sequence location is 3R:17132662..17133719. It has the cytological map location 89F1. Protein features are: Peptidase S1, PA clan; Peptidase S1A, chymotrypsin family; Serine proteases, trypsin do…
			CG31267	FBgn0051267	CG31267	This gene is referred to in FlyBase by the symbol Dmel\CG31267 (FBgn0051267). It is a SO0000010:protein_coding_gene from Drosophila melanogaster. It has one annotated transcript and one polypeptide. Gene sequence location is 3R:17134197..17135283. It has the cytological map location 89F1. Protein features are: Peptidase S1, PA clan; Peptidase S1A, chymotrypsin family; Serine proteases, trypsin do…
			CG31269	FBgn0051269	CG31269	This gene is referred to in FlyBase by the symbol Dmel\CG31269 (FBgn0051269). It is a SO0000010:protein_coding_gene from Drosophila melanogaster. It has one annotated transcript and one polypeptide. Gene sequence location is 3R:17127126..17128201. It has the cytological map location 89F1. Protein features are: Peptidase S1, PA clan; Peptidase S1A, chymotrypsin family; Serine proteases, trypsin do…
			CG31681	FBgn0051681	CG31681	This gene is referred to in FlyBase by the symbol Dmel\CG31681 (FBgn0051681). It is a SO0000010:protein_coding_gene from Drosophila melanogaster. It has one annotated transcript and one polypeptide. Gene sequence location is 2L:2285925..2286873. It has the cytological map location 22D6. Protein features are: Peptidase S1, PA clan; Peptidase S1A, chymotrypsin family; Serine proteases, trypsin doma…
			CG31954	FBgn0051954	CG31954	This gene is referred to in FlyBase by the symbol Dmel\CG31954 (FBgn0051954). It is a SO0000010:protein_coding_gene from Drosophila melanogaster. It has one annotated transcript and one polypeptide. Gene sequence location is 2L:3509058..3510102. It has the cytological map location 23F6. Protein features are: Peptidase S1, PA clan; Peptidase S1A, chymotrypsin family; Serine proteases, trypsin doma…
			CG32269	FBgn0052269	CG32269	This gene is referred to in FlyBase by the symbol Dmel\CG32269 (FBgn0052269). It is a SO0000010:protein_coding_gene from Drosophila melanogaster. It has 2 annotated transcripts and 2 polypeptides (1 unique). Gene sequence location is 3L:3206949..3208985. It has the cytological map location 63B12-63B13. Protein features are: Peptidase S1, PA clan; Peptidase S1A, chymotrypsin family; Serine proteas…
			CG32270	FBgn0052270	CG32270	This gene is referred to in FlyBase by the symbol Dmel\CG32270 (FBgn0052270). It is a SO0000010:protein_coding_gene from Drosophila melanogaster. It has one annotated transcript and one polypeptide. Gene sequence location is 3L:3206949..3208985. It has the cytological map location 63B12-63B13. Protein features are: Peptidase S1, PA clan; Peptidase S1A, chymotrypsin family; Serine proteases, tryps…
			CG32271	FBgn0052271	CG32271	This gene is referred to in FlyBase by the symbol Dmel\CG32271 (FBgn0052271). It is a SO0000010:protein_coding_gene from Drosophila melanogaster. It has one annotated transcript and one polypeptide. Gene sequence location is 3L:3202238..3203162. It has the cytological map location 63B11. Protein features are: Peptidase S1, PA clan; Peptidase S1A, chymotrypsin family; Serine proteases, trypsin dom…
			CG32376	FBgn0052376	CG32376	This gene is referred to in FlyBase by the symbol Dmel\CG32376 (FBgn0052376). It is a SO0000010:protein_coding_gene from Drosophila melanogaster. It has one annotated transcript and one polypeptide. Gene sequence location is 3L:7541582..7542457. It has the cytological map location 66A5. Protein features are: Peptidase S1, PA clan; Peptidase S1A, chymotrypsin family; Serine proteases, trypsin doma…
			CG32523	FBgn0052523	CG32523	This gene is referred to in FlyBase by the symbol Dmel\CG32523 (FBgn0052523). It is a SO0000010:protein_coding_gene from Drosophila melanogaster. It has one annotated transcript and one polypeptide. Gene sequence location is X:21217878..21218835. It has the cytological map location 19F2. Protein features are: Peptidase S1, PA clan; Peptidase S1A, chymotrypsin family; Serine proteases, trypsin dom…
			CG32755	FBgn0052755	CG32755	This gene is referred to in FlyBase by the symbol Dmel\CG32755 (FBgn0052755). It is a SO0000010:protein_coding_gene from Drosophila melanogaster. It has one annotated transcript and one polypeptide. Gene sequence location is X:5950251..5951711. It has the cytological map location 5C10. Protein features are: Peptidase S1, PA clan; Peptidase S1A, chymotrypsin family; Serine proteases, trypsin domai…
			CG32808	FBgn0052808	CG32808	This gene is referred to in FlyBase by the symbol Dmel\CG32808 (FBgn0052808). It is a SO0000010:protein_coding_gene from Drosophila melanogaster. It has one annotated transcript and one polypeptide. Gene sequence location is X:1468693..1469817. It has the cytological map location 2A4. Protein features are: Peptidase S1, PA clan; Peptidase S1A, chymotrypsin family; Serine proteases, trypsin domain…
			CG33159	FBgn0053159	CG33159	This gene is referred to in FlyBase by the symbol Dmel\CG33159 (FBgn0053159). It is a SO0000010:protein_coding_gene from Drosophila melanogaster. It has one annotated transcript and one polypeptide. Gene sequence location is 3L:3203675..3204448. It has the cytological map location 63B12. Protein features are: Peptidase S1, PA clan; Peptidase S1A, chymotrypsin family; Serine proteases, trypsin dom…
			CG34458	FBgn0085487	CG34458	This gene is referred to in FlyBase by the symbol Dmel\CG34458 (FBgn0085487). It is a SO0000010:protein_coding_gene from Drosophila melanogaster. It has one annotated transcript and one polypeptide. Gene sequence location is 2R:16672033..16672889. It has the cytological map location 53D1. Protein features are: Peptidase S1, PA clan; Peptidase S1A, chymotrypsin family; Serine proteases, trypsin do…
			CG3650	FBgn0035070	CG3650	This gene is referred to in FlyBase by the symbol Dmel\CG3650 (FBgn0035070). It is a SO0000010:protein_coding_gene from Drosophila melanogaster. It has one annotated transcript and one polypeptide. Gene sequence location is 2R:24848994..24850200. It has the cytological map location 60E3. Protein features are: Peptidase S1, PA clan; Peptidase S1A, chymotrypsin family; Serine proteases, trypsin dom…
			CG4053	FBgn0038482	CG4053	This gene is referred to in FlyBase by the symbol Dmel\CG4053 (FBgn0038482). It is a SO0000010:protein_coding_gene from Drosophila melanogaster. It has one annotated transcript and one polypeptide. Gene sequence location is 3R:17131211..17132198. It has the cytological map location 89F1. Protein features are: Peptidase S1, PA clan; Peptidase S1A, chymotrypsin family; Serine proteases, trypsin dom…
			CG4653	FBgn0030776	CG4653	This gene is referred to in FlyBase by the symbol Dmel\CG4653 (FBgn0030776). It is a SO0000010:protein_coding_gene from Drosophila melanogaster. It has one annotated transcript and one polypeptide. Gene sequence location is X:16704081..16705278. It has the cytological map location 15A3. Protein features are: Peptidase S1, PA clan; Peptidase S1A, chymotrypsin family; Serine proteases, trypsin doma…
			CG4812	FBgn0019928	Ser8	The gene Ser8 is referred to in FlyBase by the symbol Dmel\Ser8 (CG4812, FBgn0019928). It is a SO0000010:protein_coding_gene from Drosophila melanogaster. It has one annotated transcript and one polypeptide. Gene sequence location is 2R:13434207..13435045. It has the cytological map location 50A8. Protein features are: Peptidase S1, PA clan; Peptidase S1A, chymotrypsin family; Serine proteases, t…
			CG5246	FBgn0038484	CG5246	This gene is referred to in FlyBase by the symbol Dmel\CG5246 (FBgn0038484). It is a SO0000010:protein_coding_gene from Drosophila melanogaster. It has one annotated transcript and one polypeptide. Gene sequence location is 3R:17136111..17137195. It has the cytological map location 89F1. Protein features are: Peptidase S1, PA clan; Peptidase S1A, chymotrypsin family; Serine proteases, trypsin dom…
			CG5255	FBgn0038485	CG5255	This gene is referred to in FlyBase by the symbol Dmel\CG5255 (FBgn0038485). It is a SO0000010:protein_coding_gene from Drosophila melanogaster. It has one annotated transcript and one polypeptide. Gene sequence location is 3R:17137893..17138865. It has the cytological map location 89F1. Protein features are: Peptidase S1, PA clan; Peptidase S1A, chymotrypsin family; Serine proteases, trypsin dom…
			CG6041	FBgn0029826	CG6041	This gene is referred to in FlyBase by the symbol Dmel\CG6041 (FBgn0029826). It is a SO0000010:protein_coding_gene from Drosophila melanogaster. It has one annotated transcript and one polypeptide. Gene sequence location is X:5948160..5950208. It has the cytological map location 5C10. Protein features are: Peptidase S1, PA clan; Peptidase S1A, chymotrypsin family; Serine proteases, trypsin domain…
			CG6048	FBgn0029827	CG6048	This gene is referred to in FlyBase by the symbol Dmel\CG6048 (FBgn0029827). It is a SO0000010:protein_coding_gene from Drosophila melanogaster. It has one annotated transcript and one polypeptide. Gene sequence location is X:5952565..5954046. It has the cytological map location 5C10. Protein features are: Peptidase S1, PA clan; Peptidase S1A, chymotrypsin family; Serine proteases, trypsin domain…
			CG7754	FBgn0015001	iotaTry	The gene iotaTrypsin is referred to in FlyBase by the symbol Dmel\iotaTry (CG7754, FBgn0015001). It is a SO0000010:protein_coding_gene from Drosophila melanogaster. It has one annotated transcript and one polypeptide. Gene sequence location is 2R:11356720..11357537. It has the cytological map location 47F5. Protein features are: Peptidase S1, PA clan; Peptidase S1A, chymotrypsin family; Serine pr…
			CG7829	FBgn0039703	CG7829	This gene is referred to in FlyBase by the symbol Dmel\CG7829 (FBgn0039703). It is a SO0000010:protein_coding_gene from Drosophila melanogaster. It has one annotated transcript and one polypeptide. Gene sequence location is 3R:29816738..29817764. It has the cytological map location 99C2. Protein features are: Peptidase S1, PA clan; Peptidase S1A, chymotrypsin family; Serine proteases, trypsin dom…
			CG8299	FBgn0034052	CG8299	This gene is referred to in FlyBase by the symbol Dmel\CG8299 (FBgn0034052). It is a SO0000010:protein_coding_gene from Drosophila melanogaster. It has one annotated transcript and one polypeptide. Gene sequence location is 2R:15940610..15941483. It has the cytological map location 52D3. Protein features are: Peptidase S1, PA clan; Peptidase S1A, chymotrypsin family; Serine proteases, trypsin dom…
			CG9564	FBgn0015316	Try29F	The gene Trypsin 29F is referred to in FlyBase by the symbol Dmel\Try29F (CG9564, FBgn0015316). It is a SO0000010:protein_coding_gene from Drosophila melanogaster. It has 2 annotated transcripts and 2 polypeptides (1 unique). Gene sequence location is 2L:8998537..8999816. It has the cytological map location 29F7. Protein features are: Peptidase S1, PA clan; Peptidase S1A, chymotrypsin family; Ser…
			CG9673	FBgn0030775	CG9673	This gene is referred to in FlyBase by the symbol Dmel\CG9673 (FBgn0030775). It is a SO0000010:protein_coding_gene from Drosophila melanogaster. It has 2 annotated transcripts and 2 polypeptides (1 unique). Gene sequence location is X:16702786..16703884. It has the cytological map location 15A2-15A3. Protein features are: Peptidase S1, PA clan; Peptidase S1A, chymotrypsin family; Serine proteases…
			CG9675	FBgn0030774	sphe	The gene spheroide is referred to in FlyBase by the symbol Dmel\sphe (CG9675, FBgn0030774). It is a SO0000010:protein_coding_gene from Drosophila melanogaster. It has one annotated transcript and one polypeptide. Gene sequence location is X:16700446..16701972. It has the cytological map location 15A1-15A2. Protein features are: Peptidase S1, PA clan; Peptidase S1A, chymotrypsin family; Serine pro…
			CG9676	FBgn0030773	CG9676	This gene is referred to in FlyBase by the symbol Dmel\CG9676 (FBgn0030773). It is a SO0000010:protein_coding_gene from Drosophila melanogaster. It has one annotated transcript and one polypeptide. Gene sequence location is X:16699152..16700170. It has the cytological map location 15A1. Protein features are: Peptidase S1, PA clan; Peptidase S1A, chymotrypsin family; Serine proteases, trypsin doma…
OG0000011.fa
	Expansion size: +6
		Num. of Genes with the PFAM	PFAM ID	PFAM descriptor
		135	PF00732	GMC oxidoreductase
		124	PF05199	GMC oxidoreductase
		Num. of Genes with the GOterm	GOterms	GOterm name	GO Term descriptor
		259	GO:0016614	oxidoreductase activity, acting on CH-OH group of donors	Catalysis of an oxidation-reduction (redox) reaction in which a CH-OH group act as a hydrogen or electron donor and reduces a hydrogen or electron acceptor.
		135	GO:0050660	flavin adenine dinucleotide binding	Interacting selectively and non-covalently with FAD, flavin-adenine dinucleotide, the coenzyme or the prosthetic group of various flavoprotein oxidoreductase enzymes, in either the oxidized form, FAD, or the reduced form, FADH2.
		259	GO:0055114	oxidation-reduction process	A metabolic process that results in the removal or addition of one or more electrons to or from a substance, with or without the concomitant removal or addition of a proton or protons.
		Dmel Genes in OG	Gene ID	Flybase ID	GeneSymbol	Flybase Summary
			CG12398	FBgn0030596	CG12398	This gene is referred to in FlyBase by the symbol Dmel\CG12398 (FBgn0030596). It is a SO0000010:protein_coding_gene from Drosophila melanogaster. It has one annotated transcript and one polypeptide. Gene sequence location is X:14911781..14913812. It has the cytological map location 13A1. Protein features are: FAD/NAD(P)-binding domain superfamily; Glucose-methanol-choline oxidoreductase; Glucose-…
			CG12539	FBgn0030586	CG12539	This gene is referred to in FlyBase by the symbol Dmel\CG12539 (FBgn0030586). It is a SO0000010:protein_coding_gene from Drosophila melanogaster. It has one annotated transcript and one polypeptide. Gene sequence location is X:14842617..14844757. It has the cytological map location 12F5. Protein features are: FAD/NAD(P)-binding domain superfamily; Glucose-methanol-choline oxidoreductase; Glucose-…
			CG45065	FBgn0266435	CG45065	This gene is referred to in FlyBase by the symbol Dmel\CG45065 (FBgn0266435). It is a SO0000010:protein_coding_gene from Drosophila melanogaster. It has one annotated transcript and one polypeptide. Gene sequence location is X:14875370..14882586. It has the cytological map location 13A1. Protein features are: FAD/NAD(P)-binding domain superfamily; Glucose-methanol-choline oxidoreductase; Glucose-…
			CG6142	FBgn0039415	CG6142	This gene is referred to in FlyBase by the symbol Dmel\CG6142 (FBgn0039415). It is a SO0000010:protein_coding_gene from Drosophila melanogaster. It has one annotated transcript and one polypeptide. Gene sequence location is 3R:26133154..26137148. It has the cytological map location 97A1. Protein features are: FAD/NAD(P)-binding domain superfamily; Glucose-methanol-choline oxidoreductase; Glucose-…
			CG9503	FBgn0030598	CG9503	This gene is referred to in FlyBase by the symbol Dmel\CG9503 (FBgn0030598). It is a SO0000010:protein_coding_gene from Drosophila melanogaster. It has one annotated transcript and one polypeptide. Gene sequence location is X:14919252..14923493. It has the cytological map location 13A1. Protein features are: FAD/NAD(P)-binding domain superfamily; Glucose-methanol-choline oxidoreductase; Glucose-m…
			CG9509	FBgn0030594	fiz	The gene fezzik is referred to in FlyBase by the symbol Dmel\fiz (CG9509, FBgn0030594). It is a SO0000010:protein_coding_gene from Drosophila melanogaster. It has 2 annotated transcripts and 2 polypeptides (1 unique). Gene sequence location is X:14906334..14909708. It has the cytological map location 13A1. Protein features are: FAD/NAD(P)-binding domain superfamily; Glucose-methanol-choline oxido…
			CG9512	FBgn0030593	CG9512	This gene is referred to in FlyBase by the symbol Dmel\CG9512 (FBgn0030593). It is a SO0000010:protein_coding_gene from Drosophila melanogaster. It has 2 annotated transcripts and 2 polypeptides (1 unique). Gene sequence location is X:14901844..14905549. It has the cytological map location 13A1. Protein features are: FAD/NAD(P)-binding domain superfamily; Glucose-methanol-choline oxidoreductase; …
			CG9514	FBgn0030592	CG9514	This gene is referred to in FlyBase by the symbol Dmel\CG9514 (FBgn0030592). It is a SO0000010:protein_coding_gene from Drosophila melanogaster. It has one annotated transcript and one polypeptide. Gene sequence location is X:14885952..14896891. It has the cytological map location 13A1. Protein features are: FAD/NAD(P)-binding domain superfamily; Glucose-methanol-choline oxidoreductase, C-termina…
			CG9518	FBgn0030590	CG9518	This gene is referred to in FlyBase by the symbol Dmel\CG9518 (FBgn0030590). It is a SO0000010:protein_coding_gene from Drosophila melanogaster. It has 3 annotated transcripts and 3 polypeptides (1 unique). Gene sequence location is X:14862989..14871181. It has the cytological map location 12F6-12F7. Protein features are: FAD/NAD(P)-binding domain superfamily; Glucose-methanol-choline oxidoreduct…
			CG9519	FBgn0030589	CG9519	This gene is referred to in FlyBase by the symbol Dmel\CG9519 (FBgn0030589). It is a SO0000010:protein_coding_gene from Drosophila melanogaster. It has one annotated transcript and one polypeptide. Gene sequence location is X:14854328..14856361. It has the cytological map location 12F6. Protein features are: FAD/NAD(P)-binding domain superfamily; Glucose-methanol-choline oxidoreductase; Glucose-m…
			CG9521	FBgn0030588	CG9521	This gene is referred to in FlyBase by the symbol Dmel\CG9521 (FBgn0030588). It is a SO0000010:protein_coding_gene from Drosophila melanogaster. It has one annotated transcript and one polypeptide. Gene sequence location is X:14851005..14853269. It has the cytological map location 12F6. Protein features are: FAD/NAD(P)-binding domain superfamily; Glucose-methanol-choline oxidoreductase; Glucose-m…
			CG9522	FBgn0030587	CG9522	This gene is referred to in FlyBase by the symbol Dmel\CG9522 (FBgn0030587). It is a SO0000010:protein_coding_gene from Drosophila melanogaster. It has one annotated transcript and one polypeptide. Gene sequence location is X:14846472..14848808. It has the cytological map location 12F5. Protein features are: FAD/NAD(P)-binding domain superfamily; Glucose-methanol-choline oxidoreductase; Glucose-m…
OG0000017.fa
	Expansion size: +9
		Num. of Genes with the PFAM	PFAM ID	PFAM descriptor
		234	PF00067	Cytochrome P450
		1	PF13012	Maintenance of mitochondrial structure and function
		1	PF00474	Sodium:solute symporter family
		Num. of Genes with the GOterm	GOterms	GOterm name	GO Term descriptor
		234	GO:0005506	iron ion binding	Interacting selectively and non-covalently with iron (Fe) ions.
		234	GO:0016705	oxidoreductase activity, acting on paired donors, with incorporation or reduction of molecular oxygen	Catalysis of an oxidation-reduction (redox) reaction in which hydrogen or electrons are transferred from each of two donors, and molecular oxygen is reduced or incorporated into a donor.
		234	GO:0020037	heme binding	Interacting selectively and non-covalently with heme, any compound of iron complexed in a porphyrin (tetrapyrrole) ring.
		234	GO:0055114	oxidation-reduction process	A metabolic process that results in the removal or addition of one or more electrons to or from a substance, with or without the concomitant removal or addition of a proton or protons.
		1	GO:0016020	membrane	A lipid bilayer along with all the proteins and protein complexes embedded in it an attached to it.
		1	GO:0022857	transmembrane transporter activity	Enables the transfer of a substance, usually a specific substance or a group of related substances, from one side of a membrane to the other.
		1	GO:0055085	transmembrane transport	The process in which a solute is transported across a lipid bilayer, from one side of a membrane to the other.
		Dmel Genes in OG	Gene ID	Flybase ID	GeneSymbol	Flybase Summary
			CG10755	FBgn0015036	Cyp4ae1	The gene Cytochrome P450-4ae1 is referred to in FlyBase by the symbol Dmel\Cyp4ae1 (CG10755, FBgn0015036). It is a SO0000010:protein_coding_gene from Drosophila melanogaster. It has one annotated transcript and one polypeptide. Gene sequence location is X:2179007..2180998. It has the cytological map location 2E1. Protein features are: Cytochrome P450; Cytochrome P450 superfamily; Cytochrome P450,…
			CG14031	FBgn0031695	Cyp4ac3	The gene Cyp4ac3 is referred to in FlyBase by the symbol Dmel\Cyp4ac3 (CG14031, FBgn0031695). It is a SO0000010:protein_coding_gene from Drosophila melanogaster. It has one annotated transcript and one polypeptide. Gene sequence location is 2L:5268498..5270329. It has the cytological map location 25D2. Protein features are: Cytochrome P450; Cytochrome P450 superfamily; Cytochrome P450, E-class, g…
			CG14032	FBgn0031693	Cyp4ac1	The gene Cyp4ac1 is referred to in FlyBase by the symbol Dmel\Cyp4ac1 (CG14032, FBgn0031693). It is a SO0000010:protein_coding_gene from Drosophila melanogaster. It has one annotated transcript and one polypeptide. Gene sequence location is 2L:5264001..5265899. It has the cytological map location 25D2. Protein features are: Cytochrome P450; Cytochrome P450 superfamily; Cytochrome P450, E-class, g…
			CG1438	FBgn0015032	Cyp4c3	The gene Cytochrome P450-4c3 is referred to in FlyBase by the symbol Dmel\Cyp4c3 (CG1438, FBgn0015032). It is a SO0000010:protein_coding_gene from Drosophila melanogaster. It has one annotated transcript and one polypeptide. Gene sequence location is 3R:30894038..30900688. It has the cytological map location 100A7. Protein features are: Cytochrome P450; Cytochrome P450 superfamily; Cytochrome P45…
			CG16761	FBgn0035344	Cyp4d20	The gene Cyp4d20 is referred to in FlyBase by the symbol Dmel\Cyp4d20 (CG16761, FBgn0035344). It is a SO0000010:protein_coding_gene from Drosophila melanogaster. It has one annotated transcript and one polypeptide. Gene sequence location is 3L:2476259..2478448. It has the cytological map location 62E3. Protein features are: Cytochrome P450; Cytochrome P450 superfamily; Cytochrome P450, E-class, g…
			CG17970	FBgn0031694	Cyp4ac2	The gene Cyp4ac2 is referred to in FlyBase by the symbol Dmel\Cyp4ac2 (CG17970, FBgn0031694). It is a SO0000010:protein_coding_gene from Drosophila melanogaster. It has one annotated transcript and one polypeptide. Gene sequence location is 2L:5266392..5268455. It has the cytological map location 25D2. Protein features are: Cytochrome P450; Cytochrome P450 superfamily; Cytochrome P450, E-class, g…
			CG2060	FBgn0014469	Cyp4e2	The gene Cytochrome P450-4e2 is referred to in FlyBase by the symbol Dmel\Cyp4e2 (CG2060, FBgn0014469). It is a SO0000010:protein_coding_gene from Drosophila melanogaster. It has 2 annotated transcripts and 2 polypeptides (1 unique). Gene sequence location is 2R:8444560..8447164. It has the cytological map location 44D1. Protein features are: Cytochrome P450; Cytochrome P450 superfamily; Cytochro…
			CG2062	FBgn0015034	Cyp4e1	The gene Cytochrome P450-4e1 is referred to in FlyBase by the symbol Dmel\Cyp4e1 (CG2062, FBgn0015034). It is a SO0000010:protein_coding_gene from Drosophila melanogaster. It has one annotated transcript and one polypeptide. Gene sequence location is 2R:8447451..8449745. It has the cytological map location 44D1. Protein features are: Cytochrome P450; Cytochrome P450 superfamily; Cytochrome P450, …
			CG3466	FBgn0011576	Cyp4d2	The gene Cytochrome P450-4d2 is referred to in FlyBase by the symbol Dmel\Cyp4d2 (CG3466, FBgn0011576). It is a SO0000010:protein_coding_gene from Drosophila melanogaster. It has 2 annotated transcripts and 2 polypeptides (1 unique). Gene sequence location is X:2176006..2178728. It has the cytological map location 2E1. Protein features are: Cytochrome P450; Cytochrome P450 superfamily; Cytochrome…
			CG3540	FBgn0023541	Cyp4d14	The gene Cyp4d14 is referred to in FlyBase by the symbol Dmel\Cyp4d14 (CG3540, FBgn0023541). It is a SO0000010:protein_coding_gene from Drosophila melanogaster. It has 2 annotated transcripts and 2 polypeptides (all unique). Gene sequence location is X:2173415..2175315. It has the cytological map location 2E1. Protein features are: Cytochrome P450; Cytochrome P450 superfamily; Cytochrome P450, E-…
			CG3656	FBgn0005670	Cyp4d1	The gene Cytochrome P450-4d1 is referred to in FlyBase by the symbol Dmel\Cyp4d1 (CG3656, FBgn0005670). It is a SO0000010:protein_coding_gene from Drosophila melanogaster. It has 2 annotated transcripts and 2 polypeptides (all unique). Gene sequence location is X:2159145..2162180. It has the cytological map location 2D5-2D6. Protein features are: Cytochrome P450; Cytochrome P450 superfamily; Cyto…
			CG4105	FBgn0015035	Cyp4e3	The gene Cytochrome P450-4e3 is referred to in FlyBase by the symbol Dmel\Cyp4e3 (CG4105, FBgn0015035). It is a SO0000010:protein_coding_gene from Drosophila melanogaster. It has one annotated transcript and one polypeptide. Gene sequence location is 2L:9747839..9750071. It has the cytological map location 30C7. Protein features are: Cytochrome P450; Cytochrome P450 superfamily; Cytochrome P450, …
			CG4321	FBgn0015033	Cyp4d8	The gene Cytochrome P450-4d8 is referred to in FlyBase by the symbol Dmel\Cyp4d8 (CG4321, FBgn0015033). It is a SO0000010:protein_coding_gene from Drosophila melanogaster. It has one annotated transcript and one polypeptide. Gene sequence location is 3L:7493557..7496179. It has the cytological map location 66A2. Protein features are: Cytochrome P450; Cytochrome P450 superfamily; Cytochrome P450, …
			CG6730	FBgn0031925	Cyp4d21	The gene Cyp4d21 is referred to in FlyBase by the symbol Dmel\Cyp4d21 (CG6730, FBgn0031925). It is a SO0000010:protein_coding_gene from Drosophila melanogaster. It has one annotated transcript and one polypeptide. Gene sequence location is 2L:7605600..7607701. It has the cytological map location 28B4. Protein features are: Cytochrome P450; Cytochrome P450 superfamily; Cytochrome P450, E-class, gr…
			CG9081	FBgn0030615	Cyp4s3	The gene Cyp4s3 is referred to in FlyBase by the symbol Dmel\Cyp4s3 (CG9081, FBgn0030615). It is a SO0000010:protein_coding_gene from Drosophila melanogaster. It has one annotated transcript and one polypeptide. Gene sequence location is X:15113302..15116542. It has the cytological map location 13A12. Protein features are: Cytochrome P450; Cytochrome P450 superfamily; Cytochrome P450, E-class, gr…
OG0000024.fa
	Expansion size: +8
		Num. of Genes with the PFAM	PFAM ID	PFAM descriptor
		190	PF00135	Carboxylesterase family
		1	PF00083	Sugar (and other) transporter
		Num. of Genes with the GOterm	GOterms	GOterm name	GO Term descriptor
		1	GO:0016021	integral component of membrane	The component of a membrane consisting of the gene products and protein complexes having at least some part of their peptide sequence embedded in the hydrophobic region of the membrane.
		1	GO:0022857	transmembrane transporter activity	Enables the transfer of a substance, usually a specific substance or a group of related substances, from one side of a membrane to the other.
		1	GO:0055085	transmembrane transport	The process in which a solute is transported across a lipid bilayer, from one side of a membrane to the other.
		Dmel Genes in OG	Gene ID	Flybase ID	GeneSymbol	Flybase Summary
			CG10175	FBgn0039084	CG10175	This gene is referred to in FlyBase by the symbol Dmel\CG10175 (FBgn0039084). It is a SO0000010:protein_coding_gene from Drosophila melanogaster. It has 5 annotated transcripts and 5 polypeptides (4 unique). Gene sequence location is 3R:23522264..23530986. It has the cytological map location 95A1. Protein features are: Alpha/Beta hydrolase fold; Carboxylesterase type B, active site; Carboxylester…
			CG1031	FBgn0015568	alpha-Est1	The gene alpha-Esterase-1 is referred to in FlyBase by the symbol Dmel\alpha-Est1 (CG1031, FBgn0015568). It is a SO0000010:protein_coding_gene from Drosophila melanogaster. It has one annotated transcript and one polypeptide. Gene sequence location is 3R:7545733..7549124. It has the cytological map location 84D9. Protein features are: Alpha/Beta hydrolase fold; Carboxylesterase, type B. Its molec…
			CG1082	FBgn0015572	alpha-Est4	The gene alpha-Esterase-4 is referred to in FlyBase by the symbol Dmel\alpha-Est4 (CG1082, FBgn0015572). It is a SO0000010:protein_coding_gene from Drosophila melanogaster. It has one annotated transcript and one polypeptide. Gene sequence location is 3R:7536687..7538615. It has the cytological map location 84D9. Protein features are: Alpha/Beta hydrolase fold; Carboxylesterase, type B. Its molec…
			CG1089	FBgn0261393	alpha-Est5	The gene alpha-Esterase-5 is referred to in FlyBase by the symbol Dmel\alpha-Est5 (CG1089, FBgn0261393). It is a SO0000010:protein_coding_gene from Drosophila melanogaster. It has 2 annotated transcripts and 2 polypeptides (all unique). Gene sequence location is 3R:7533496..7536390. It has the cytological map location 84D4-84D5. Protein features are: Alpha/Beta hydrolase fold; Carboxylesterase, t…
			CG1108	FBgn0015574	alpha-Est6	The gene alpha-Esterase-6 is referred to in FlyBase by the symbol Dmel\alpha-Est6 (CG1108, FBgn0015574). It is a SO0000010:protein_coding_gene from Drosophila melanogaster. It has one annotated transcript and one polypeptide. Gene sequence location is 3R:7524567..7528777. It has the cytological map location 84D9. Protein features are: Alpha/Beta hydrolase fold; Carboxylesterase, type B. Its molec…
			CG1112	FBgn0015575	alpha-Est7	The gene alpha-Esterase-7 is referred to in FlyBase by the symbol Dmel\alpha-Est7 (CG1112, FBgn0015575). It is a SO0000010:protein_coding_gene from Drosophila melanogaster. It has one annotated transcript and one polypeptide. Gene sequence location is 3R:7519563..7523753. It has the cytological map location 84D9. Protein features are: Alpha/Beta hydrolase fold; Carboxylesterase type B, active sit…
			CG1121	FBgn0015576	alpha-Est8	The gene alpha-Esterase-8 is referred to in FlyBase by the symbol Dmel\alpha-Est8 (CG1121, FBgn0015576). It is a SO0000010:protein_coding_gene from Drosophila melanogaster. It has one annotated transcript and one polypeptide. Gene sequence location is 3R:7509343..7515670. It has the cytological map location 84D9. Protein features are: Alpha/Beta hydrolase fold; Carboxylesterase type B, active sit…
			CG1128	FBgn0015577	alpha-Est9	The gene alpha-Esterase-9 is referred to in FlyBase by the symbol Dmel\alpha-Est9 (CG1128, FBgn0015577). It is a SO0000010:protein_coding_gene from Drosophila melanogaster. It has 2 annotated transcripts and 2 polypeptides (all unique). Gene sequence location is 3R:7493921..7505098. It has the cytological map location 84D9. Protein features are: Alpha/Beta hydrolase fold; Carboxylesterase type B,…
			CG1131	FBgn0015569	alpha-Est10	The gene alpha-Esterase-10 is referred to in FlyBase by the symbol Dmel\alpha-Est10 (CG1131, FBgn0015569). It is a SO0000010:protein_coding_gene from Drosophila melanogaster. It has 3 annotated transcripts and 3 polypeptides (all unique). Gene sequence location is 3R:7486583..7493845. It has the cytological map location 84D8-84D9. Protein features are: Alpha/Beta hydrolase fold; Carboxylesterase …
			CG1257	FBgn0015571	alpha-Est3	The gene alpha-Esterase-3 is referred to in FlyBase by the symbol Dmel\alpha-Est3 (CG1257, FBgn0015571). It is a SO0000010:protein_coding_gene from Drosophila melanogaster. It has 4 annotated transcripts and 4 polypeptides (2 unique). Gene sequence location is 3R:7538972..7541631. It has the cytological map location 84D9. Protein features are: Alpha/Beta hydrolase fold; Carboxylesterase, type B. …
			CG2505	FBgn0015570	alpha-Est2	The gene alpha-Esterase-2 is referred to in FlyBase by the symbol Dmel\alpha-Est2 (CG2505, FBgn0015570). It is a SO0000010:protein_coding_gene from Drosophila melanogaster. It has 2 annotated transcripts and 2 polypeptides (1 unique). Gene sequence location is 3R:7541810..7545230. It has the cytological map location 84D9. Protein features are: Alpha/Beta hydrolase fold; Carboxylesterase, type B. …
			CG6018	FBgn0034736	gas	The gene gasoline is referred to in FlyBase by the symbol Dmel\gas (CG6018, FBgn0034736). It is a SO0000010:protein_coding_gene from Drosophila melanogaster. It has one annotated transcript and one polypeptide. Gene sequence location is 2R:22550094..22552113. It has the cytological map location 58E8. Protein features are: Alpha/Beta hydrolase fold; Carboxylesterase, type B. Its molecular function…
			CG9858	FBgn0000326	clt	The gene cricklet is referred to in FlyBase by the symbol Dmel\clt (CG9858, FBgn0000326). It is a SO0000010:protein_coding_gene from Drosophila melanogaster. It has one annotated transcript and one polypeptide. Gene sequence location is 2R:21617061..21619079. It has the cytological map location 57F4. Protein features are: Alpha/Beta hydrolase fold; Carboxylesterase type B, conserved site; Carboxy…
OG0000026.fa
	Expansion size: +8
		Num. of Genes with the PFAM	PFAM ID	PFAM descriptor
		184	PF06585	Haemolymph juvenile hormone binding protein (JHBP)
		Dmel Genes in OG	Gene ID	Flybase ID	GeneSymbol	Flybase Summary
			CG11852	FBgn0039297	CG11852	This gene is referred to in FlyBase by the symbol Dmel\CG11852 (FBgn0039297). It is a SO0000010:protein_coding_gene from Drosophila melanogaster. It has one annotated transcript and one polypeptide. Gene sequence location is 3R:25237614..25238895. It has the cytological map location 96C7. Protein features are: Haemolymph juvenile hormone binding; Takeout superfamily. Its molecular function is unk…
			CG11853	FBgn0039298	to	The gene takeout is referred to in FlyBase by the symbol Dmel\to (CG11853, FBgn0039298). It is a SO0000010:protein_coding_gene from Drosophila melanogaster. It has 2 annotated transcripts and 2 polypeptides (1 unique). Gene sequence location is 3R:25240180..25241668. It has the cytological map location 96C7. Protein features are: Haemolymph juvenile hormone binding; Takeout superfamily. Its molec…
			CG11854	FBgn0039299	CG11854	This gene is referred to in FlyBase by the symbol Dmel\CG11854 (FBgn0039299). It is a SO0000010:protein_coding_gene from Drosophila melanogaster. It has one annotated transcript and one polypeptide. Gene sequence location is 3R:25242020..25243262. It has the cytological map location 96C7. Protein features are: Haemolymph juvenile hormone binding; Takeout superfamily. Its molecular function is unk…
			CG13618	FBgn0039203	CG13618	This gene is referred to in FlyBase by the symbol Dmel\CG13618 (FBgn0039203). It is a SO0000010:protein_coding_gene from Drosophila melanogaster. It has one annotated transcript and one polypeptide. Gene sequence location is 3R:24524794..24527533. It has the cytological map location 96A5-96A6. Protein features are: Haemolymph juvenile hormone binding; Takeout superfamily. Its molecular function i…
			CG17279	FBgn0038850	CG17279	This gene is referred to in FlyBase by the symbol Dmel\CG17279 (FBgn0038850). It is a SO0000010:protein_coding_gene from Drosophila melanogaster. It has one annotated transcript and one polypeptide. Gene sequence location is 3R:21050014..21050975. It has the cytological map location 93B7. Protein features are: Haemolymph juvenile hormone binding; Takeout superfamily. Its molecular function is unk…
			CG2650	FBgn0000092	CG2650	This gene is referred to in FlyBase by the symbol Dmel\CG2650 (FBgn0000092). It is a SO0000010:protein_coding_gene from Drosophila melanogaster. It has one annotated transcript and one polypeptide. Gene sequence location is X:2692732..2693886. It has the cytological map location 3B2. Protein features are: Haemolymph juvenile hormone binding; Takeout superfamily. Its molecular function is unknown.…
			CG31189	FBgn0051189	CG31189	This gene is referred to in FlyBase by the symbol Dmel\CG31189 (FBgn0051189). It is a SO0000010:protein_coding_gene from Drosophila melanogaster. It has one annotated transcript and one polypeptide. Gene sequence location is 3R:21044898..21045842. It has the cytological map location 93B7. Protein features are: Haemolymph juvenile hormone binding; Takeout superfamily. Its molecular function is des…
			CG31207	FBgn0051207	CG31207	This gene is referred to in FlyBase by the symbol Dmel\CG31207 (FBgn0051207). It is a SO0000010:protein_coding_gene from Drosophila melanogaster. It has one annotated transcript and one polypeptide. Gene sequence location is 3R:21046032..21047027. It has the cytological map location 93B7. Protein features are: Haemolymph juvenile hormone binding; Takeout superfamily. Its molecular function is unk…
			CG7079	FBgn0038849	CG7079	This gene is referred to in FlyBase by the symbol Dmel\CG7079 (FBgn0038849). It is a SO0000010:protein_coding_gene from Drosophila melanogaster. It has 2 annotated transcripts and 2 polypeptides (1 unique). Gene sequence location is 3R:21047462..21048829. It has the cytological map location 93B7. Protein features are: Haemolymph juvenile hormone binding; Takeout superfamily. Its molecular functio…
OG0000030.fa
	Expansion size: +20
		Num. of Genes with the PFAM	PFAM ID	PFAM descriptor
		155	PF00059	Lectin C-type domain
		1	PF01391	Collagen triple helix repeat (20 copies)
OG0000045.fa
	Expansion size: +4
		Num. of Genes with the PFAM	PFAM ID	PFAM descriptor
		113	PF05485	THAP domain
		1	PF13894	C2H2-type zinc finger
		2	PF00096	Zinc finger, C2H2 type
		2	PF12017	Transposase protein
		1	PF13912	C2H2-type zinc finger
		1	PF00690	Cation transporter/ATPase, N-terminus
		Num. of Genes with the GOterm	GOterms	GOterm name	GO Term descriptor
		115	GO:0003676	nucleic acid binding	Interacting selectively and non-covalently with any nucleic acid.
		2	GO:0004803	transposase activity	Catalysis of the transposition of transposable elements or transposons. Transposases are involved in recombination required for transposition and are site-specific for the transposon/transposable element.
		2	GO:0006313	transposition, DNA-mediated	Any process involved in a type of transpositional recombination which occurs via a DNA intermediate.
		Dmel Genes in OG	Gene ID	Flybase ID	GeneSymbol	Flybase Summary
			CG10431	FBgn0032730	CG10431	This gene is referred to in FlyBase by the symbol Dmel\CG10431 (FBgn0032730). It is a SO0000010:protein_coding_gene from Drosophila melanogaster. It has 2 annotated transcripts and 2 polypeptides (1 unique). Gene sequence location is 2L:18974710..18978187. It has the cytological map location 37B8. Protein features are: THAP-type zinc finger; THAP-type zinc finger superfamily; Zinc finger C2H2 sup…
OG0000087.fa
	Expansion size: +22
		Num. of Genes with the PFAM	PFAM ID	PFAM descriptor
		39	PF12796	Ankyrin repeats (3 copies)
		14	PF13637	Ankyrin repeats (many copies)
		10	PF00023	Ankyrin repeat
		11	PF05729	NACHT domain
		3	PF13857	Ankyrin repeats (many copies)
		1	PF13606	Ankyrin repeat
		1	PF00651	BTB/POZ domain
		Num. of Genes with the GOterm	GOterms	GOterm name	GO Term descriptor
		12	GO:0005515	protein binding	Interacting selectively and non-covalently with any protein or protein complex (a complex of two or more proteins that may include other nonprotein molecules).
OG0000108.fa
	Expansion size: +5
		Num. of Genes with the PFAM	PFAM ID	PFAM descriptor
		6	PF00084	Sushi repeat (SCR repeat)
		54	PF00089	Trypsin
		18	PF00057	Low-density lipoprotein receptor domain class A
		2	PF11901	Protein of unknown function (DUF3421)
		1	PF18322	Serine protease Clip domain PPAF-2
		1	PF06701	Mib_herc2
		1	PF03723	Hemocyanin, ig-like domain
		1	PF05497	Destabilase
		1	PF13855	Leucine rich repeat
		Num. of Genes with the GOterm	GOterms	GOterm name	GO Term descriptor
		54	GO:0004252	serine-type endopeptidase activity	Catalysis of the hydrolysis of internal, alpha-peptide bonds in a polypeptide chain by a catalytic mechanism that involves a catalytic triad consisting of a serine nucleophile that is activated by a proton relay involving an acidic residue (e.g. aspartate or glutamate) and a basic residue (usually histidine).
		54	GO:0006508	proteolysis	The hydrolysis of proteins into smaller polypeptides and/or amino acids by cleavage of their peptide bonds.
		19	GO:0005515	protein binding	Interacting selectively and non-covalently with any protein or protein complex (a complex of two or more proteins that may include other nonprotein molecules).
		1	GO:0004842	ubiquitin-protein transferase activity	Catalysis of the transfer of ubiquitin from one protein to another via the reaction X-Ub + Y --> Y-Ub + X, where both X-Ub and Y-Ub are covalent linkages.
		1	GO:0016567	protein ubiquitination	The process in which one or more ubiquitin groups are added to a protein.
		1	GO:0046872	metal ion binding	Interacting selectively and non-covalently with any metal ion.
		1	GO:0003796	lysozyme activity	Catalysis of the hydrolysis of the beta-(1->4) linkages between N-acetylmuramic acid and N-acetyl-D-glucosamine residues in a peptidoglycan.
		Dmel Genes in OG	Gene ID	Flybase ID	GeneSymbol	Flybase Summary
			CG31217	FBgn0051217	modSP	The gene modular serine protease is referred to in FlyBase by the symbol Dmel\modSP (CG31217, FBgn0051217). It is a SO0000010:protein_coding_gene from Drosophila melanogaster. It has one annotated transcript and one polypeptide. Gene sequence location is 3R:16652446..16655662. It has the cytological map location 89D6. Protein features are: LDL receptor-like superfamily; Low-density lipoprotein (L…
OG0000132.fa
	Expansion size: +3
		Num. of Genes with the PFAM	PFAM ID	PFAM descriptor
		59	PF05485	THAP domain
		6	PF07776	Zinc-finger associated domain (zf-AD)
		3	PF00096	Zinc finger, C2H2 type
		2	PF12017	Transposase protein
		Num. of Genes with the GOterm	GOterms	GOterm name	GO Term descriptor
		62	GO:0003676	nucleic acid binding	Interacting selectively and non-covalently with any nucleic acid.
		6	GO:0005634	nucleus	A membrane-bounded organelle of eukaryotic cells in which chromosomes are housed and replicated. In most cells, the nucleus contains all of the cell's chromosomes except the organellar chromosomes, and is the site of RNA synthesis and processing. In some species, or in specialized cell types, RNA metabolism or DNA replication may be absent.
		6	GO:0008270	zinc ion binding	Interacting selectively and non-covalently with zinc (Zn) ions.
		2	GO:0004803	transposase activity	Catalysis of the transposition of transposable elements or transposons. Transposases are involved in recombination required for transposition and are site-specific for the transposon/transposable element.
		2	GO:0006313	transposition, DNA-mediated	Any process involved in a type of transpositional recombination which occurs via a DNA intermediate.
		Dmel Genes in OG	Gene ID	Flybase ID	GeneSymbol	Flybase Summary
			CG10631	FBgn0032817	CG10631	This gene is referred to in FlyBase by the symbol Dmel\CG10631 (FBgn0032817). It is a SO0000010:protein_coding_gene from Drosophila melanogaster. It has one annotated transcript and one polypeptide. Gene sequence location is 2L:19742817..19756904. It has the cytological map location 38A2. Protein features are: THAP-type zinc finger; THAP-type zinc finger superfamily; Zinc finger C2H2 superfamily;…
			CG14965	FBgn0035414	CG14965	This gene is referred to in FlyBase by the symbol Dmel\CG14965 (FBgn0035414). It is a SO0000010:protein_coding_gene from Drosophila melanogaster. It has one annotated transcript and one polypeptide. Gene sequence location is 3L:3190622..3192491. It has the cytological map location 63B10-63B11. Protein features are: THAP-type zinc finger; THAP-type zinc finger superfamily. Its molecular function i…
OG0000177.fa
	Expansion size: +3
		Num. of Genes with the PFAM	PFAM ID	PFAM descriptor
		1	PF00078	Reverse transcriptase (RNA-dependent DNA polymerase)
		1	PF00090	Thrombospondin type 1 domain
OG0000186.fa
	Expansion size: +7
		Num. of Genes with the PFAM	PFAM ID	PFAM descriptor
		23	PF02752	Arrestin (or S-antigen), C-terminal domain
		41	PF00339	Arrestin (or S-antigen), N-terminal domain
		Dmel Genes in OG	Gene ID	Flybase ID	GeneSymbol	Flybase Summary
			CG10086	FBgn0037517	CG10086	This gene is referred to in FlyBase by the symbol Dmel\CG10086 (FBgn0037517). It is a SO0000010:protein_coding_gene from Drosophila melanogaster. It has one annotated transcript and one polypeptide. Gene sequence location is 3R:7790633..7793483. It has the cytological map location 84E1. Protein features are: Arrestin C-terminal-like domain; Arrestin, C-terminal; Arrestin-like, N-terminal; Immunog…
			CG1105	FBgn0037465	CG1105	This gene is referred to in FlyBase by the symbol Dmel\CG1105 (FBgn0037465). It is a SO0000010:protein_coding_gene from Drosophila melanogaster. It has one annotated transcript and one polypeptide. Gene sequence location is 3R:7064186..7067136. It has the cytological map location 84B2. Protein features are: Arrestin C-terminal-like domain; Arrestin, C-terminal; Arrestin-like, N-terminal; Immunogl…
			CG14696	FBgn0037853	CG14696	This gene is referred to in FlyBase by the symbol Dmel\CG14696 (FBgn0037853). It is a SO0000010:protein_coding_gene from Drosophila melanogaster. It has one annotated transcript and one polypeptide. Gene sequence location is 3R:10882433..10885001. It has the cytological map location 86C7. Protein features are: Arrestin C-terminal-like domain; Arrestin, C-terminal; Arrestin-like, N-terminal; Immun…
			CG18745	FBgn0042102	CG18745	This gene is referred to in FlyBase by the symbol Dmel\CG18745 (FBgn0042102). It is a SO0000010:protein_coding_gene from Drosophila melanogaster. It has one annotated transcript and one polypeptide. Gene sequence location is 3R:7783843..7786119. It has the cytological map location 84E1. Protein features are: Arrestin C-terminal-like domain; Arrestin, C-terminal; Arrestin-like, N-terminal; Immunog…
			CG18746	FBgn0042103	CG18746	This gene is referred to in FlyBase by the symbol Dmel\CG18746 (FBgn0042103). It is a SO0000010:protein_coding_gene from Drosophila melanogaster. It has one annotated transcript and one polypeptide. Gene sequence location is 3R:7788282..7790187. It has the cytological map location 84E1. Protein features are: Arrestin C-terminal-like domain; Arrestin, C-terminal; Arrestin-like, N-terminal; Immunog…
			CG18747	FBgn0042104	CG18747	This gene is referred to in FlyBase by the symbol Dmel\CG18747 (FBgn0042104). It is a SO0000010:protein_coding_gene from Drosophila melanogaster. It has one annotated transcript and one polypeptide. Gene sequence location is 3R:7780884..7783446. It has the cytological map location 84E1. Protein features are: Arrestin C-terminal-like domain; Arrestin, C-terminal; Arrestin-like, N-terminal; Immunog…
			CG18748	FBgn0042105	CG18748	This gene is referred to in FlyBase by the symbol Dmel\CG18748 (FBgn0042105). It is a SO0000010:protein_coding_gene from Drosophila melanogaster. It has 2 annotated transcripts and 2 polypeptides (all unique). Gene sequence location is 3R:7786170..7787923. It has the cytological map location 84E1. Protein features are: Arrestin C-terminal-like domain; Arrestin, C-terminal; Arrestin-like, N-termin…
			CG2641	FBgn0037518	CG2641	This gene is referred to in FlyBase by the symbol Dmel\CG2641 (FBgn0037518). It is a SO0000010:protein_coding_gene from Drosophila melanogaster. It has one annotated transcript and one polypeptide. Gene sequence location is 3R:7794069..7796599. It has the cytological map location 84E1. Protein features are: Arrestin C-terminal-like domain; Arrestin, C-terminal; Arrestin-like, N-terminal; Immunogl…
			CG2993	FBgn0037521	CG2993	This gene is referred to in FlyBase by the symbol Dmel\CG2993 (FBgn0037521). It is a SO0000010:protein_coding_gene from Drosophila melanogaster. It has 3 annotated transcripts and 3 polypeptides (all unique). Gene sequence location is 3R:7804665..7810014. It has the cytological map location 84E1. Protein features are: Arrestin C-terminal-like domain; Arrestin, C-terminal; Arrestin-like, N-termina…
OG0000205.fa
	Expansion size: +3
		Num. of Genes with the PFAM	PFAM ID	PFAM descriptor
		59	PF00014	Kunitz/Bovine pancreatic trypsin inhibitor domain
		1	PF00090	Thrombospondin type 1 domain
		Num. of Genes with the GOterm	GOterms	GOterm name	GO Term descriptor
		59	GO:0004867	serine-type endopeptidase inhibitor activity	Stops, prevents or reduces the activity of serine-type endopeptidases, enzymes that catalyze the hydrolysis of nonterminal peptide bonds in a polypeptide chain; a serine residue (and a histidine residue) are at the active center of the enzyme.
		Dmel Genes in OG	Gene ID	Flybase ID	GeneSymbol	Flybase Summary
			CG10031	FBgn0031563	CG10031	This gene is referred to in FlyBase by the symbol Dmel\CG10031 (FBgn0031563). It is a SO0000010:protein_coding_gene from Drosophila melanogaster. It has one annotated transcript and one polypeptide. Gene sequence location is 2L:3698451..3699092. It has the cytological map location 24B3-24C1. Protein features are: Pancreatic trypsin inhibitor Kunitz domain; Pancreatic trypsin inhibitor Kunitz doma…
			CG13748	FBgn0033355	CG13748	This gene is referred to in FlyBase by the symbol Dmel\CG13748 (FBgn0033355). It is a SO0000010:protein_coding_gene from Drosophila melanogaster. It has one annotated transcript and one polypeptide. Gene sequence location is 2R:8940415..8941136. It has the cytological map location 44F9. Protein features are: Pancreatic trypsin inhibitor Kunitz domain; Pancreatic trypsin inhibitor Kunitz domain su…
			CG15418	FBgn0031554	CG15418	This gene is referred to in FlyBase by the symbol Dmel\CG15418 (FBgn0031554). It is a SO0000010:protein_coding_gene from Drosophila melanogaster. It has 2 annotated transcripts and 2 polypeptides (1 unique). Gene sequence location is 2L:3621110..3621704. It has the cytological map location 24A2. Protein features are: Pancreatic trypsin inhibitor Kunitz domain; Pancreatic trypsin inhibitor Kunitz …
			CG16704	FBgn0031558	CG16704	This gene is referred to in FlyBase by the symbol Dmel\CG16704 (FBgn0031558). It is a SO0000010:protein_coding_gene from Drosophila melanogaster. It has 2 annotated transcripts and 2 polypeptides (1 unique). Gene sequence location is 2L:3692123..3692587. It has the cytological map location 24B1. Protein features are: Pancreatic trypsin inhibitor Kunitz domain; Pancreatic trypsin inhibitor Kunitz …
			CG16712	FBgn0031561	IM33	The gene Immune induced molecule 33 is referred to in FlyBase by the symbol Dmel\IM33 (CG16712, FBgn0031561). It is a SO0000010:protein_coding_gene from Drosophila melanogaster. It has 2 annotated transcripts and 2 polypeptides (1 unique). Gene sequence location is 2L:3696218..3696658. It has the cytological map location 24B3. Protein features are: Pancreatic trypsin inhibitor Kunitz domain; Panc…
			CG16713	FBgn0031560	CG16713	This gene is referred to in FlyBase by the symbol Dmel\CG16713 (FBgn0031560). It is a SO0000010:protein_coding_gene from Drosophila melanogaster. It has one annotated transcript and one polypeptide. Gene sequence location is 2L:3695032..3695411. It has the cytological map location 24B2-24B3. Protein features are: Pancreatic trypsin inhibitor Kunitz domain; Pancreatic trypsin inhibitor Kunitz doma…
			CG17380	FBgn0039077	CG17380	This gene is referred to in FlyBase by the symbol Dmel\CG17380 (FBgn0039077). It is a SO0000010:protein_coding_gene from Drosophila melanogaster. It has one annotated transcript and one polypeptide. Gene sequence location is 3R:23402608..23403728. It has the cytological map location 94F1. Protein features are: Pancreatic trypsin inhibitor Kunitz domain; Pancreatic trypsin inhibitor Kunitz domain …
			CG2816	FBgn0031564	CG2816	This gene is referred to in FlyBase by the symbol Dmel\CG2816 (FBgn0031564). It is a SO0000010:protein_coding_gene from Drosophila melanogaster. It has one annotated transcript and one polypeptide. Gene sequence location is 2L:3703659..3704253. It has the cytological map location 24C1. Protein features are: Pancreatic trypsin inhibitor Kunitz domain; Pancreatic trypsin inhibitor Kunitz domain sup…
			CG31515	FBgn0051515	CG31515	This gene is referred to in FlyBase by the symbol Dmel\CG31515 (FBgn0051515). It is a SO0000010:protein_coding_gene from Drosophila melanogaster. It has one annotated transcript and one polypeptide. Gene sequence location is 3R:23388373..23388898. It has the cytological map location 94F1. Protein features are: Pancreatic trypsin inhibitor Kunitz domain; Pancreatic trypsin inhibitor Kunitz domain …
			CG31609	FBgn0051609	CG31609	This gene is referred to in FlyBase by the symbol Dmel\CG31609 (FBgn0051609). It is a SO0000010:protein_coding_gene from Drosophila melanogaster. It has one annotated transcript and one polypeptide. Gene sequence location is 2L:9097563..9098175. It has the cytological map location 30A1. Protein features are: Pancreatic trypsin inhibitor Kunitz domain; Pancreatic trypsin inhibitor Kunitz domain su…
			CG31779	FBgn0051779	Acp24A4	The gene Accessory gland protein 24A4 is referred to in FlyBase by the symbol Dmel\Acp24A4 (CG31779, FBgn0051779). It is a SO0000010:protein_coding_gene from Drosophila melanogaster. It has 2 annotated transcripts and 2 polypeptides (1 unique). Gene sequence location is 2L:3693184..3693905. It has the cytological map location 24B1. Protein features are: Pancreatic trypsin inhibitor Kunitz domain;…
			CG34276	FBgn0085305	CG34276	This gene is referred to in FlyBase by the symbol Dmel\CG34276 (FBgn0085305). It is a SO0000010:protein_coding_gene from Drosophila melanogaster. It has 2 annotated transcripts and 2 polypeptides (1 unique). Gene sequence location is 3R:15925629..15927577. It has the cytological map location 89A8. Protein features are: Pancreatic trypsin inhibitor Kunitz domain; Pancreatic trypsin inhibitor Kunit…
			CG3513	FBgn0031559	CG3513	This gene is referred to in FlyBase by the symbol Dmel\CG3513 (FBgn0031559). It is a SO0000010:protein_coding_gene from Drosophila melanogaster. It has one annotated transcript and one polypeptide. Gene sequence location is 2L:3692699..3693182. It has the cytological map location 24B1. Protein features are: Pancreatic trypsin inhibitor Kunitz domain; Pancreatic trypsin inhibitor Kunitz domain sup…
			CG3604	FBgn0031562	CG3604	This gene is referred to in FlyBase by the symbol Dmel\CG3604 (FBgn0031562). It is a SO0000010:protein_coding_gene from Drosophila melanogaster. It has 2 annotated transcripts and 2 polypeptides (1 unique). Gene sequence location is 2L:3697242..3697872. It has the cytological map location 24B3. Protein features are: Pancreatic trypsin inhibitor Kunitz domain; Pancreatic trypsin inhibitor Kunitz d…
			CG42464	FBgn0259954	CG42464	This gene is referred to in FlyBase by the symbol Dmel\CG42464 (FBgn0259954). It is a SO0000010:protein_coding_gene from Drosophila melanogaster. It has one annotated transcript and one polypeptide. Gene sequence location is 2L:3699464..3699826. It has the cytological map location 24C1. Protein features are: Pancreatic trypsin inhibitor Kunitz domain; Pancreatic trypsin inhibitor Kunitz domain su…
			CG42537	FBgn0260645	CG42537	This gene is referred to in FlyBase by the symbol Dmel\CG42537 (FBgn0260645). It is a SO0000010:protein_coding_gene from Drosophila melanogaster. It has one annotated transcript and one polypeptide. Gene sequence location is 3R:6377797..6378233. It has the cytological map location 83E5. Protein features are: Pancreatic trypsin inhibitor Kunitz domain; Pancreatic trypsin inhibitor Kunitz domain su…
			CG42538	FBgn0260646	CG42538	This gene is referred to in FlyBase by the symbol Dmel\CG42538 (FBgn0260646). It is a SO0000010:protein_coding_gene from Drosophila melanogaster. It has one annotated transcript and one polypeptide. Gene sequence location is 3L:16034524..16034853. It has the cytological map location 72D1. Protein features are: Pancreatic trypsin inhibitor Kunitz domain; Pancreatic trypsin inhibitor Kunitz domain …
			CG42713	FBgn0261630	CG42713	This gene is referred to in FlyBase by the symbol Dmel\CG42713 (FBgn0261630). It is a SO0000010:protein_coding_gene from Drosophila melanogaster. It has 2 annotated transcripts and 2 polypeptides (1 unique). Gene sequence location is 2L:8891440..8892180. It has the cytological map location 29F3. Protein features are: Pancreatic trypsin inhibitor Kunitz domain; Pancreatic trypsin inhibitor Kunitz …
			CG42716	FBgn0261633	CG42716	This gene is referred to in FlyBase by the symbol Dmel\CG42716 (FBgn0261633). It is a SO0000010:protein_coding_gene from Drosophila melanogaster. It has one annotated transcript and one polypeptide. Gene sequence location is 3L:16033778..16034170. It has the cytological map location 72D1. Protein features are: Pancreatic trypsin inhibitor Kunitz domain; Pancreatic trypsin inhibitor Kunitz domain …
			CG42717	FBgn0261634	CG42717	This gene is referred to in FlyBase by the symbol Dmel\CG42717 (FBgn0261634). It is a SO0000010:protein_coding_gene from Drosophila melanogaster. It has one annotated transcript and one polypeptide. Gene sequence location is 3L:16032762..16033190. It has the cytological map location 72D1. Protein features are: Pancreatic trypsin inhibitor Kunitz domain; Pancreatic trypsin inhibitor Kunitz domain …
			CG42827	FBgn0262009	CG42827	This gene is referred to in FlyBase by the symbol Dmel\CG42827 (FBgn0262009). It is a SO0000010:protein_coding_gene from Drosophila melanogaster. It has 2 annotated transcripts and 2 polypeptides (1 unique). Gene sequence location is 3R:23372924..23373600. It has the cytological map location 94F1. Protein features are: Pancreatic trypsin inhibitor Kunitz domain; Pancreatic trypsin inhibitor Kunit…
			CG42828	FBgn0262010	CG42828	This gene is referred to in FlyBase by the symbol Dmel\CG42828 (FBgn0262010). It is a SO0000010:protein_coding_gene from Drosophila melanogaster. It has one annotated transcript and one polypeptide. Gene sequence location is 3R:23373703..23374245. It has the cytological map location 94F1. Protein features are: Pancreatic trypsin inhibitor Kunitz domain; Pancreatic trypsin inhibitor Kunitz domain …
			CG43165	FBgn0262721	CG43165	This gene is referred to in FlyBase by the symbol Dmel\CG43165 (FBgn0262721). It is a SO0000010:protein_coding_gene from Drosophila melanogaster. It has one annotated transcript and one polypeptide. Gene sequence location is 2L:3694431..3695020. It has the cytological map location 24B2. Protein features are: Pancreatic trypsin inhibitor Kunitz domain; Pancreatic trypsin inhibitor Kunitz domain su…
OG0000209.fa
	Expansion size: +5
		Num. of Genes with the PFAM	PFAM ID	PFAM descriptor
		55	PF01223	DNA/RNA non-specific endonuclease
		Num. of Genes with the GOterm	GOterms	GOterm name	GO Term descriptor
		55	GO:0003676	nucleic acid binding	Interacting selectively and non-covalently with any nucleic acid.
		55	GO:0016787	hydrolase activity	Catalysis of the hydrolysis of various bonds, e.g. C-O, C-N, C-C, phosphoric anhydride bonds, etc. Hydrolase is the systematic name for any enzyme of EC class 3.
		55	GO:0046872	metal ion binding	Interacting selectively and non-covalently with any metal ion.
		Dmel Genes in OG	Gene ID	Flybase ID	GeneSymbol	Flybase Summary
			CG12917	FBgn0033490	CG12917	This gene is referred to in FlyBase by the symbol Dmel\CG12917 (FBgn0033490). It is a SO0000010:protein_coding_gene from Drosophila melanogaster. It has one annotated transcript and one polypeptide. Gene sequence location is 2R:10137656..10139267. It has the cytological map location 46F2. Protein features are: DNA/RNA non-specific endonuclease; Non-specific endonuclease. Its molecular function is…
			CG14062	FBgn0039592	CG14062	This gene is referred to in FlyBase by the symbol Dmel\CG14062 (FBgn0039592). It is a SO0000010:protein_coding_gene from Drosophila melanogaster. It has one annotated transcript and one polypeptide. Gene sequence location is 3R:28641585..28642891. It has the cytological map location 98D7. Protein features are: DNA/RNA non-specific endonuclease; Non-specific endonuclease. Its molecular function is…
			CG14118	FBgn0036323	CG14118	This gene is referred to in FlyBase by the symbol Dmel\CG14118 (FBgn0036323). It is a SO0000010:protein_coding_gene from Drosophila melanogaster. It has one annotated transcript and one polypeptide. Gene sequence location is 3L:12892658..12894758. It has the cytological map location 69E8-69F1. Protein features are: DNA/RNA non-specific endonuclease; Non-specific endonuclease. Its molecular functi…
			CG14120	FBgn0036321	CG14120	This gene is referred to in FlyBase by the symbol Dmel\CG14120 (FBgn0036321). It is a SO0000010:protein_coding_gene from Drosophila melanogaster. It has one annotated transcript and one polypeptide. Gene sequence location is 3L:12885039..12889244. It has the cytological map location 69E8. Protein features are: DNA/RNA non-specific endonuclease; Extracellular Endonuclease, subunit A; Non-specific …
			CG33346	FBgn0053346	CG33346	This gene is referred to in FlyBase by the symbol Dmel\CG33346 (FBgn0053346). It is a SO0000010:protein_coding_gene from Drosophila melanogaster. It has one annotated transcript and one polypeptide. Gene sequence location is 3R:28669233..28670452. It has the cytological map location 98E1. Protein features are: DNA/RNA non-specific endonuclease; DNA/RNA non-specific endonuclease, active site; Extr…
			CG3819	FBgn0036833	CG3819	This gene is referred to in FlyBase by the symbol Dmel\CG3819 (FBgn0036833). It is a SO0000010:protein_coding_gene from Drosophila melanogaster. It has 2 annotated transcripts and 2 polypeptides (1 unique). Gene sequence location is 3L:18920430..18922108. It has the cytological map location 75E6. Protein features are: DNA/RNA non-specific endonuclease; Non-specific endonuclease. Its molecular fun…
			CG6839	FBgn0036831	CG6839	This gene is referred to in FlyBase by the symbol Dmel\CG6839 (FBgn0036831). It is a SO0000010:protein_coding_gene from Drosophila melanogaster. It has one annotated transcript and one polypeptide. Gene sequence location is 3L:18917581..18919259. It has the cytological map location 75E5-75E6. Protein features are: DNA/RNA non-specific endonuclease; Extracellular Endonuclease, subunit A; Non-speci…
			CG9989	FBgn0039593	Sid	The gene Stress induced DNase is referred to in FlyBase by the symbol Dmel\Sid (CG9989, FBgn0039593). It is a SO0000010:protein_coding_gene from Drosophila melanogaster. It has one annotated transcript and one polypeptide. Gene sequence location is 3R:28670704..28672021. It has the cytological map location 98E1. Protein features are: DNA/RNA non-specific endonuclease; Non-specific endonuclease. I…
OG0000254.fa
	Expansion size: +6
		Num. of Genes with the PFAM	PFAM ID	PFAM descriptor
		51	PF00106	short chain dehydrogenase
		1	PF13561	Enoyl-(Acyl carrier protein) reductase
		Dmel Genes in OG	Gene ID	Flybase ID	GeneSymbol	Flybase Summary
			CG7675	FBgn0038610	CG7675	This gene is referred to in FlyBase by the symbol Dmel\CG7675 (FBgn0038610). It is a SO0000010:protein_coding_gene from Drosophila melanogaster. It has 5 annotated transcripts and 5 polypeptides (2 unique). Gene sequence location is 3R:18378124..18381178. It has the cytological map location 91A4. Protein features are: NAD(P)-binding domain superfamily; Short-chain dehydrogenase/reductase SDR. Its…
OG0000333.fa
	Expansion size: +2
		Num. of Genes with the PFAM	PFAM ID	PFAM descriptor
		1	PF16087	Helix-turn-helix domain (DUF4817)
		1	PF12762	ISXO2-like transposase domain
OG0000347.fa
	Expansion size: +4
		Num. of Genes with the PFAM	PFAM ID	PFAM descriptor
		22	PF02806	Alpha amylase, C-terminal all-beta domain
		23	PF00128	Alpha amylase, catalytic domain
		Num. of Genes with the GOterm	GOterms	GOterm name	GO Term descriptor
		45	GO:0003824	catalytic activity	Catalysis of a biochemical reaction at physiological temperatures. In biologically catalyzed reactions, the reactants are known as substrates, and the catalysts are naturally occurring macromolecular substances known as enzymes. Enzymes possess specific binding sites for substrates, and are usually composed wholly or largely of protein, but RNA that has catalytic activity (ribozyme) is often also…
		45	GO:0005975	carbohydrate metabolic process	The chemical reactions and pathways involving carbohydrates, any of a group of organic compounds based of the general formula Cx(H2O)y. Includes the formation of carbohydrate derivatives by the addition of a carbohydrate residue to another molecule.
		22	GO:0043169	cation binding	Interacting selectively and non-covalently with cations, charged atoms or groups of atoms with a net positive charge.
		Dmel Genes in OG	Gene ID	Flybase ID	GeneSymbol	Flybase Summary
			CG17876	FBgn0000078	Amy-d	The gene Amylase distal is referred to in FlyBase by the symbol Dmel\Amy-d (CG17876, FBgn0000078). It is a SO0000010:protein_coding_gene from Drosophila melanogaster. It has one annotated transcript and one polypeptide. Gene sequence location is 2R:17124764..17126369. It has the cytological map location 53F12. Protein features are: Alpha amylase; Alpha-amylase, C-terminal domain; Alpha-amylase/br…
			CG18730	FBgn0000079	Amy-p	The gene Amylase proximal is referred to in FlyBase by the symbol Dmel\Amy-p (CG18730, FBgn0000079). It is a SO0000010:protein_coding_gene from Drosophila melanogaster. It has 2 annotated transcripts and 2 polypeptides (1 unique). Gene sequence location is 2R:17118636..17120303. It has the cytological map location 53F11-53F12. Protein features are: Alpha amylase; Alpha-amylase, C-terminal domain;…
			CG8221	FBgn0020506	Amyrel	The gene Amyrel is referred to in FlyBase by the symbol Dmel\Amyrel (CG8221, FBgn0020506). It is a SO0000010:protein_coding_gene from Drosophila melanogaster. It has one annotated transcript and one polypeptide. Gene sequence location is 2R:16651095..16652699. It has the cytological map location 53C14. Protein features are: Alpha amylase; Alpha-amylase, C-terminal domain; Alpha-amylase/branching …
OG0000399.fa
	Expansion size: +18
		Num. of Genes with the PFAM	PFAM ID	PFAM descriptor
		9	PF14775	Sperm tail C-terminal domain
		11	PF14772	Sperm tail
		16	PF00651	BTB/POZ domain
		1	PF13894	C2H2-type zinc finger
		3	PF00096	Zinc finger, C2H2 type
		Num. of Genes with the GOterm	GOterms	GOterm name	GO Term descriptor
		16	GO:0005515	protein binding	Interacting selectively and non-covalently with any protein or protein complex (a complex of two or more proteins that may include other nonprotein molecules).
		3	GO:0003676	nucleic acid binding	Interacting selectively and non-covalently with any nucleic acid.
		Dmel Genes in OG	Gene ID	Flybase ID	GeneSymbol	Flybase Summary
			CG10958	FBgn0030004	CG10958	This gene is referred to in FlyBase by the symbol Dmel\CG10958 (FBgn0030004). It is a SO0000010:protein_coding_gene from Drosophila melanogaster. It has one annotated transcript and one polypeptide. Gene sequence location is X:8132285..8134967. It has the cytological map location 7D12-7D13. Protein features are: Dynein regulatory complex protein; Dynein regulatory complex protein 1, C-terminal; D…
OG0000430.fa
	Expansion size: +15
		Num. of Genes with the PFAM	PFAM ID	PFAM descriptor
		31	PF13855	Leucine rich repeat
		3	PF13516	Leucine Rich repeat
		1	PF12799	Leucine Rich repeats (2 copies)
		1	PF13306	BspA type Leucine rich repeat region (6 copies)
		3	PF00560	Leucine Rich Repeat
		Num. of Genes with the GOterm	GOterms	GOterm name	GO Term descriptor
		37	GO:0005515	protein binding	Interacting selectively and non-covalently with any protein or protein complex (a complex of two or more proteins that may include other nonprotein molecules).
OG0000526.fa
	Expansion size: +29
		Num. of Genes with the PFAM	PFAM ID	PFAM descriptor
		18	PF00096	Zinc finger, C2H2 type
		1	PF13912	C2H2-type zinc finger
		3	PF13894	C2H2-type zinc finger
		1	PF12874	Zinc-finger of C2H2 type
		Num. of Genes with the GOterm	GOterms	GOterm name	GO Term descriptor
		18	GO:0003676	nucleic acid binding	Interacting selectively and non-covalently with any nucleic acid.
OG0000557.fa
	Expansion size: +3
		Num. of Genes with the PFAM	PFAM ID	PFAM descriptor
		33	PF01395	PBP/GOBP family
		Num. of Genes with the GOterm	GOterms	GOterm name	GO Term descriptor
		33	GO:0005549	odorant binding	Interacting selectively and non-covalently with an odorant, any substance capable of stimulating the sense of smell.
		Dmel Genes in OG	Gene ID	Flybase ID	GeneSymbol	Flybase Summary
			CG1668	FBgn0011280	Obp19d	The gene Odorant-binding protein 19d is referred to in FlyBase by the symbol Dmel\Obp19d (CG1668, FBgn0011280). It is a SO0000010:protein_coding_gene from Drosophila melanogaster. It has 2 annotated transcripts and 2 polypeptides (1 unique). Gene sequence location is X:20419613..20420979. It has the cytological map location 19D1. Protein features are: Pheromone/general odorant binding protein; Ph…
			CG1670	FBgn0031110	Obp19b	The gene Odorant-binding protein 19b is referred to in FlyBase by the symbol Dmel\Obp19b (CG1670, FBgn0031110). It is a SO0000010:protein_coding_gene from Drosophila melanogaster. It has one annotated transcript and one polypeptide. Gene sequence location is X:20416733..20417812. It has the cytological map location 19D1. Protein features are: Pheromone/general odorant binding protein; Pheromone/g…
			CG30129	FBgn0046880	Obp56b	The gene Odorant-binding protein 56b is referred to in FlyBase by the symbol Dmel\Obp56b (CG30129, FBgn0046880). It is a SO0000010:protein_coding_gene from Drosophila melanogaster. It has one annotated transcript and one polypeptide. Gene sequence location is 2R:19698714..19699346. It has the cytological map location 56E2. Protein features are: Pheromone/general odorant binding protein; Pheromone…
OG0000584.fa
	Expansion size: +4
		Num. of Genes with the PFAM	PFAM ID	PFAM descriptor
		12	PF07679	Immunoglobulin I-set domain
		4	PF00090	Thrombospondin type 1 domain
		2	PF07474	G2F domain
		7	PF13927	Immunoglobulin domain
		3	PF07645	Calcium-binding EGF domain
		2	PF13895	Immunoglobulin domain
		1	PF07686	Immunoglobulin V-set domain
		1	PF13519	von Willebrand factor type A domain
		Num. of Genes with the GOterm	GOterms	GOterm name	GO Term descriptor
		3	GO:0005509	calcium ion binding	Interacting selectively and non-covalently with calcium ions (Ca2+).
OG0000642.fa
	Expansion size: +4
		Num. of Genes with the PFAM	PFAM ID	PFAM descriptor
		4	PF00107	Zinc-binding dehydrogenase
		1	PF00550	Phosphopantetheine attachment site
		1	PF02801	Beta-ketoacyl synthase, C-terminal domain
		6	PF00975	Thioesterase domain
		1	PF08659	KR domain
		2	PF00698	Acyl transferase domain
		Num. of Genes with the GOterm	GOterms	GOterm name	GO Term descriptor
		4	GO:0055114	oxidation-reduction process	A metabolic process that results in the removal or addition of one or more electrons to or from a substance, with or without the concomitant removal or addition of a proton or protons.
		6	GO:0009058	biosynthetic process	The chemical reactions and pathways resulting in the formation of substances; typically the energy-requiring part of metabolism in which simpler substances are transformed into more complex ones.
		6	GO:0016788	hydrolase activity, acting on ester bonds	Catalysis of the hydrolysis of any ester bond.
OG0000667.fa
	Expansion size: +3
		Num. of Genes with the PFAM	PFAM ID	PFAM descriptor
		19	PF00109	Beta-ketoacyl synthase, N-terminal domain
		4	PF16197	Ketoacyl-synthetase C-terminal extension
		8	PF02801	Beta-ketoacyl synthase, C-terminal domain
		1	PF00698	Acyl transferase domain
OG0000812.fa
	Expansion size: +8
		Num. of Genes with the PFAM	PFAM ID	PFAM descriptor
		9	PF16033	Domain of unknown function (DUF4789)
OG0001727.fa
	Expansion size: +3
		Num. of Genes with the PFAM	PFAM ID	PFAM descriptor
		2	PF01757	Acyltransferase family
		Num. of Genes with the GOterm	GOterms	GOterm name	GO Term descriptor
		2	GO:0016747	transferase activity, transferring acyl groups other than amino-acyl groups	Catalysis of the transfer of an acyl group, other than amino-acyl, from one compound (donor) to another (acceptor).
OG0001767.fa
	Expansion size: +18
		Num. of Genes with the PFAM	PFAM ID	PFAM descriptor
		1	PF05253	U11-48K-like CHHC zinc finger
		1	PF00002	7 transmembrane receptor (Secretin family)
		Num. of Genes with the GOterm	GOterms	GOterm name	GO Term descriptor
		1	GO:0004930	G protein-coupled receptor activity	Combining with an extracellular signal and transmitting the signal across the membrane by activating an associated G-protein; promotes the exchange of GDP for GTP on the alpha subunit of a heterotrimeric G-protein complex.
		1	GO:0007186	G protein-coupled receptor signaling pathway	A series of molecular signals that proceeds with an activated receptor promoting the exchange of GDP for GTP on the alpha-subunit of an associated heterotrimeric G-protein complex. The GTP-bound activated alpha-G-protein then dissociates from the beta- and gamma-subunits to further transmit the signal within the cell. The pathway begins with receptor-ligand interaction, or for basal GPCR signalin…
		1	GO:0016021	integral component of membrane	The component of a membrane consisting of the gene products and protein complexes having at least some part of their peptide sequence embedded in the hydrophobic region of the membrane.
OG0002098.fa
	Expansion size: +8
		Num. of Genes with the PFAM	PFAM ID	PFAM descriptor
		15	PF00361	Proton-conducting membrane transporter
		1	PF00146	NADH dehydrogenase
		1	PF01059	NADH-ubiquinone oxidoreductase chain 4, amino terminus
		Num. of Genes with the GOterm	GOterms	GOterm name	GO Term descriptor
		1	GO:0016020	membrane	A lipid bilayer along with all the proteins and protein complexes embedded in it an attached to it.
		2	GO:0055114	oxidation-reduction process	A metabolic process that results in the removal or addition of one or more electrons to or from a substance, with or without the concomitant removal or addition of a proton or protons.
		1	GO:0006120	mitochondrial electron transport, NADH to ubiquinone	The transfer of electrons from NADH to ubiquinone that occurs during oxidative phosphorylation, mediated by the multisubunit enzyme known as complex I.
		Dmel Genes in OG	Gene ID	Flybase ID	GeneSymbol	Flybase Summary
			CG34085	FBgn0262952	mt:ND4	The gene mitochondrial NADH-ubiquinone oxidoreductase chain 4 is referred to in FlyBase by the symbol Dmel\mt:ND4 (CG34085, FBgn0262952). It is a SO0000010:protein_coding_gene from Drosophila melanogaster. It has one annotated transcript and one polypeptide. Gene sequence location is mitochondrion_genome:8207..9545. Protein features are: NADH:quinone oxidoreductase/Mrp antiporter, membrane subuni…
OG0003434.fa
	Expansion size: +16
		Num. of Genes with the PFAM	PFAM ID	PFAM descriptor
		7	PF12796	Ankyrin repeats (3 copies)
		5	PF13637	Ankyrin repeats (many copies)
		2	PF00023	Ankyrin repeat
		1	PF13606	Ankyrin repeat
		Num. of Genes with the GOterm	GOterms	GOterm name	GO Term descriptor
		3	GO:0005515	protein binding	Interacting selectively and non-covalently with any protein or protein complex (a complex of two or more proteins that may include other nonprotein molecules).
OG0005911.fa
	Expansion size: +4
		Num. of Genes with the PFAM	PFAM ID	PFAM descriptor
		1	PF00662	NADH-Ubiquinone oxidoreductase (complex I), chain 5 N-terminus
		11	PF00361	Proton-conducting membrane transporter
		3	PF06455	NADH dehydrogenase subunit 5 C-terminus
		Num. of Genes with the GOterm	GOterms	GOterm name	GO Term descriptor
		3	GO:0008137	NADH dehydrogenase (ubiquinone) activity	Catalysis of the reaction: NADH + ubiquinone + 5 H(+)(in) <=> NAD(+) + ubiquinol + 4 H(+)(out).
		3	GO:0042773	ATP synthesis coupled electron transport	The transfer of electrons through a series of electron donors and acceptors, generating energy that is ultimately used for synthesis of ATP.
		3	GO:0055114	oxidation-reduction process	A metabolic process that results in the removal or addition of one or more electrons to or from a substance, with or without the concomitant removal or addition of a proton or protons.
		Dmel Genes in OG	Gene ID	Flybase ID	GeneSymbol	Flybase Summary
			CG34083	FBgn0013684	mt:ND5	The gene mitochondrial NADH-ubiquinone oxidoreductase chain 5 is referred to in FlyBase by the symbol Dmel\mt:ND5 (CG34083, FBgn0013684). It is a SO0000010:protein_coding_gene from Drosophila melanogaster. It has one annotated transcript and one polypeptide. Gene sequence location is mitochondrion_genome:6409..8125. Protein features are: NADH dehydrogenase subunit 5, C-terminal; NADH-Ubiquinone o…
OG0006021.fa
	Expansion size: +4
		Num. of Genes with the PFAM	PFAM ID	PFAM descriptor
		3	PF00201	UDP-glucoronosyl and UDP-glucosyl transferase
		Num. of Genes with the GOterm	GOterms	GOterm name	GO Term descriptor
		3	GO:0016758	transferase activity, transferring hexosyl groups	Catalysis of the transfer of a hexosyl group from one compound (donor) to another (acceptor).
OG0007419.fa
	Expansion size: +10
OG0007420.fa
	Expansion size: +12
OG0007772.fa
	Expansion size: +3
		Num. of Genes with the PFAM	PFAM ID	PFAM descriptor
		7	PF00060	Ligand-gated ion channel
		Num. of Genes with the GOterm	GOterms	GOterm name	GO Term descriptor
		7	GO:0015276	ligand-gated ion channel activity	Enables the transmembrane transfer of an ion by a channel that opens when a specific ligand has been bound by the channel complex or one of its constituent parts.
		7	GO:0016020	membrane	A lipid bilayer along with all the proteins and protein complexes embedded in it an attached to it.

## Sheet: Expansion_nodeLko<28>
Number of expanded OG : 33
OG0000004.fa
	Expansion size: +6
		Num. of Genes with the PFAM	PFAM ID	PFAM descriptor
		329	PF00379	Insect cuticle protein
		1	PF11018	Pupal cuticle protein C1
		Num. of Genes with the GOterm	GOterms	GOterm name	GO Term descriptor
		329	GO:0042302	structural constituent of cuticle	The action of a molecule that contributes to the structural integrity of a cuticle.
		Dmel Genes in OG	Gene ID	Flybase ID	GeneSymbol	Flybase Summary
			CG13670	FBgn0035873	CG13670	This gene is referred to in FlyBase by the symbol Dmel\CG13670 (FBgn0035873). It is a SO0000010:protein_coding_gene from Drosophila melanogaster. It has one annotated transcript and one polypeptide. Gene sequence location is 3L:8320763..8322280. It has the cytological map location 66C7. Protein features are: Chitin-binding type R&R consensus; Insect cuticle protein. Its molecular function is desc…
			CG13934	FBgn0035279	Cpr62Ba	The gene Cuticular protein 62Ba is referred to in FlyBase by the symbol Dmel\Cpr62Ba (CG13934, FBgn0035279). It is a SO0000010:protein_coding_gene from Drosophila melanogaster. It has 2 annotated transcripts and 2 polypeptides (1 unique). Gene sequence location is 3L:1824129..1831783. It has the cytological map location 62B6. Protein features are: Insect cuticle protein. Its molecular function is…
			CG13935	FBgn0035280	Cpr62Bb	The gene Cuticular protein 62Bb is referred to in FlyBase by the symbol Dmel\Cpr62Bb (CG13935, FBgn0035280). It is a SO0000010:protein_coding_gene from Drosophila melanogaster. It has 3 annotated transcripts and 3 polypeptides (1 unique). Gene sequence location is 3L:1832636..1835164. It has the cytological map location 62B6. Protein features are: Chitin-binding type R&R consensus; Insect cuticle…
			CG1919	FBgn0035281	Cpr62Bc	The gene Cuticular protein 62Bc is referred to in FlyBase by the symbol Dmel\Cpr62Bc (CG1919, FBgn0035281). It is a SO0000010:protein_coding_gene from Drosophila melanogaster. It has 2 annotated transcripts and 2 polypeptides (1 unique). Gene sequence location is 3L:1840281..1842084. It has the cytological map location 62B7. Protein features are: Chitin-binding type R&R consensus; Insect cuticle …
			CG31876	FBgn0051876	Cpr30F	The gene Cuticular protein 30F is referred to in FlyBase by the symbol Dmel\Cpr30F (CG31876, FBgn0051876). It is a SO0000010:protein_coding_gene from Drosophila melanogaster. It has one annotated transcript and one polypeptide. Gene sequence location is 2L:9932272..9933163. It has the cytological map location 30F1. Protein features are: Insect cuticle protein. Its molecular function is described …
			CG34461	FBgn0250833	CG34461	This gene is referred to in FlyBase by the symbol Dmel\CG34461 (FBgn0250833). It is a SO0000010:protein_coding_gene from Drosophila melanogaster. It has 2 annotated transcripts and 2 polypeptides (1 unique). Gene sequence location is 3L:8325859..8328307. It has the cytological map location 66C7. Protein features are: Chitin-binding type R&R consensus; Insect cuticle protein. Its molecular functio…
			CG3818	FBgn0032125	Cpr30B	The gene Cuticular protein 30B is referred to in FlyBase by the symbol Dmel\Cpr30B (CG3818, FBgn0032125). It is a SO0000010:protein_coding_gene from Drosophila melanogaster. It has one annotated transcript and one polypeptide. Gene sequence location is 2L:9542878..9543658. It has the cytological map location 30B10. Protein features are: Chitin-binding type R&R consensus; Insect cuticle protein. I…
			CG42367	FBgn0259713	CG42367	This gene is referred to in FlyBase by the symbol Dmel\CG42367 (FBgn0259713). It is a SO0000010:protein_coding_gene from Drosophila melanogaster. It has one annotated transcript and one polypeptide. Gene sequence location is 2L:9930580..9931131. It has the cytological map location 30F1. Protein features are: Chitin-binding type R&R consensus; Insect cuticle protein. Its molecular function is desc…
			CG7076	FBgn0035875	Cpr66Cb	The gene Cuticular protein 66Cb is referred to in FlyBase by the symbol Dmel\Cpr66Cb (CG7076, FBgn0035875). It is a SO0000010:protein_coding_gene from Drosophila melanogaster. It has one annotated transcript and one polypeptide. Gene sequence location is 3L:8336672..8338595. It has the cytological map location 66C7. Protein features are: Chitin-binding type R&R consensus; Insect cuticle protein. …
			CG9283	FBgn0036878	Cpr76Ba	The gene Cuticular protein 76Ba is referred to in FlyBase by the symbol Dmel\Cpr76Ba (CG9283, FBgn0036878). It is a SO0000010:protein_coding_gene from Drosophila melanogaster. It has one annotated transcript and one polypeptide. Gene sequence location is 3L:19517552..19518332. It has the cytological map location 76B6. Protein features are: Chitin-binding type R&R consensus; Insect cuticle protein…
			CG9290	FBgn0036879	Cpr76Bb	The gene Cuticular protein 76Bb is referred to in FlyBase by the symbol Dmel\Cpr76Bb (CG9290, FBgn0036879). It is a SO0000010:protein_coding_gene from Drosophila melanogaster. It has one annotated transcript and one polypeptide. Gene sequence location is 3L:19519649..19520419. It has the cytological map location 76B6. Protein features are: Chitin-binding type R&R consensus; Insect cuticle protein…
OG0000012.fa
	Expansion size: +13
		Num. of Genes with the PFAM	PFAM ID	PFAM descriptor
		1	PF02892	BED zinc finger
		169	PF00096	Zinc finger, C2H2 type
		24	PF13909	C2H2-type zinc-finger domain
		3	PF16622	zinc-finger C2H2-type
		7	PF02182	SAD/SRA domain
		4	PF13894	C2H2-type zinc finger
		3	PF00651	BTB/POZ domain
		2	PF05605	Drought induced 19 protein (Di19), zinc-binding
		1	PF13912	C2H2-type zinc finger
		Num. of Genes with the GOterm	GOterms	GOterm name	GO Term descriptor
		1	GO:0003677	DNA binding	Any molecular function by which a gene product interacts selectively and non-covalently with DNA (deoxyribonucleic acid).
		169	GO:0003676	nucleic acid binding	Interacting selectively and non-covalently with any nucleic acid.
		3	GO:0005515	protein binding	Interacting selectively and non-covalently with any protein or protein complex (a complex of two or more proteins that may include other nonprotein molecules).
		Dmel Genes in OG	Gene ID	Flybase ID	GeneSymbol	Flybase Summary
			CG12052	FBgn0283521	lola	The gene longitudinals lacking is referred to in FlyBase by the symbol Dmel\lola (CG12052, FBgn0283521). It is a SO0000010:protein_coding_gene from Drosophila melanogaster. It has 25 annotated transcripts and 25 polypeptides (20 unique). Gene sequence location is 2R:10481894..10543291. It has the cytological map location 47A11-47B. Protein features are: BTB/POZ domain; SKP1/BTB/POZ domain superfa…
			CG17958	FBgn0003512	Sry-delta	The gene Serendipity delta is referred to in FlyBase by the symbol Dmel\Sry-delta (CG17958, FBgn0003512). It is a SO0000010:protein_coding_gene from Drosophila melanogaster. It has one annotated transcript and one polypeptide. Gene sequence location is 3R:30043341..30044886. It has the cytological map location 99D3. Protein features are: Zinc finger C2H2 superfamily; Zinc finger C2H2-type. Its mo…
			CG2129	FBgn0030008	CG2129	This gene is referred to in FlyBase by the symbol Dmel\CG2129 (FBgn0030008). It is a SO0000010:protein_coding_gene from Drosophila melanogaster. It has one annotated transcript and one polypeptide. Gene sequence location is X:8145839..8147855. It has the cytological map location 7D15-7D16. Protein features are: Zinc finger C2H2 superfamily; Zinc finger C2H2-type. Its molecular function is describ…
			CG44025	FBgn0264817	pre-lola-G	The gene pre-lola-G is referred to in FlyBase by the symbol Dmel\pre-lola-G (CG44025, FBgn0264817). It is a SO0000010:protein_coding_gene from Drosophila melanogaster. It has 2 annotated transcripts and 2 polypeptides (1 unique). Gene sequence location is 2R:10481894..10485252. It has the cytological map location 47A11. Protein features are: Zinc finger C2H2 superfamily; Zinc finger C2H2-type. It…
OG0000029.fa
	Expansion size: +19
		Num. of Genes with the PFAM	PFAM ID	PFAM descriptor
		124	PF13359	DDE superfamily endonuclease
		1	PF00096	Zinc finger, C2H2 type
		Num. of Genes with the GOterm	GOterms	GOterm name	GO Term descriptor
		1	GO:0003676	nucleic acid binding	Interacting selectively and non-covalently with any nucleic acid.
		Dmel Genes in OG	Gene ID	Flybase ID	GeneSymbol	Flybase Summary
			CG12253	FBgn0026148	CG12253	This gene is referred to in FlyBase by the symbol Dmel\CG12253 (FBgn0026148). It is a SO0000010:protein_coding_gene from Drosophila melanogaster. It has one annotated transcript and one polypeptide. Gene sequence location is 2L:10987806..10989241. It has the cytological map location 32C1. Protein features are: Harbinger transposase-derived nuclease domain. Its molecular function is unknown. The b…
			CG43088	FBgn0262534	CG43088	This gene is referred to in FlyBase by the symbol Dmel\CG43088 (FBgn0262534). It is a SO0000010:protein_coding_gene from Drosophila melanogaster. It has one annotated transcript and one polypeptide. Gene sequence location is X:14702358..14703654. It has the cytological map location 12F2. Protein features are: Harbinger transposase-derived nuclease domain. Its molecular function is described by: .…
OG0000081.fa
	Expansion size: +5
		Num. of Genes with the PFAM	PFAM ID	PFAM descriptor
		101	PF00083	Sugar (and other) transporter
		Num. of Genes with the GOterm	GOterms	GOterm name	GO Term descriptor
		101	GO:0016021	integral component of membrane	The component of a membrane consisting of the gene products and protein complexes having at least some part of their peptide sequence embedded in the hydrophobic region of the membrane.
		101	GO:0022857	transmembrane transporter activity	Enables the transfer of a substance, usually a specific substance or a group of related substances, from one side of a membrane to the other.
		101	GO:0055085	transmembrane transport	The process in which a solute is transported across a lipid bilayer, from one side of a membrane to the other.
		Dmel Genes in OG	Gene ID	Flybase ID	GeneSymbol	Flybase Summary
			CG10960	FBgn0036316	CG10960	This gene is referred to in FlyBase by the symbol Dmel\CG10960 (FBgn0036316). It is a SO0000010:protein_coding_gene from Drosophila melanogaster. It has 3 annotated transcripts and 3 polypeptides (2 unique). Gene sequence location is 3L:12824880..12843106. It has the cytological map location 69E5-69E6. Protein features are: MFS transporter superfamily; Major facilitator superfamily domain; Major …
			CG1208	FBgn0037386	CG1208	This gene is referred to in FlyBase by the symbol Dmel\CG1208 (FBgn0037386). It is a SO0000010:protein_coding_gene from Drosophila melanogaster. It has 2 annotated transcripts and 2 polypeptides (all unique). Gene sequence location is 3R:5831639..5838782. It has the cytological map location 83C4-83C5. Protein features are: MFS transporter superfamily; Major facilitator superfamily domain; Major f…
			CG1380	FBgn0028560	sut4	The gene sugar transporter 4 is referred to in FlyBase by the symbol Dmel\sut4 (CG1380, FBgn0028560). It is a SO0000010:protein_coding_gene from Drosophila melanogaster. It has one annotated transcript and one polypeptide. Gene sequence location is 2R:10085442..10087127. It has the cytological map location 46E3-46E4. Protein features are: MFS transporter superfamily; Major facilitator superfamily…
			CG6484	FBgn0034247	CG6484	This gene is referred to in FlyBase by the symbol Dmel\CG6484 (FBgn0034247). It is a SO0000010:protein_coding_gene from Drosophila melanogaster. It has one annotated transcript and one polypeptide. Gene sequence location is 2R:17582007..17584012. It has the cytological map location 54C10. Protein features are: MFS transporter superfamily; Major facilitator superfamily domain; Major facilitator, s…
OG0000091.fa
	Expansion size: +11
		Num. of Genes with the PFAM	PFAM ID	PFAM descriptor
		1	PF00076	RNA recognition motif. (a.k.a. RRM, RBD, or RNP domain)
		1	PF00704	Glycosyl hydrolases family 18
		Num. of Genes with the GOterm	GOterms	GOterm name	GO Term descriptor
		1	GO:0003676	nucleic acid binding	Interacting selectively and non-covalently with any nucleic acid.
		1	GO:0005975	carbohydrate metabolic process	The chemical reactions and pathways involving carbohydrates, any of a group of organic compounds based of the general formula Cx(H2O)y. Includes the formation of carbohydrate derivatives by the addition of a carbohydrate residue to another molecule.
OG0000119.fa
	Expansion size: +11
		Num. of Genes with the PFAM	PFAM ID	PFAM descriptor
		83	PF02995	Protein of unknown function (DUF229)
		Dmel Genes in OG	Gene ID	Flybase ID	GeneSymbol	Flybase Summary
			CG10730	FBgn0032843	CG10730	This gene is referred to in FlyBase by the symbol Dmel\CG10730 (FBgn0032843). It is a SO0000010:protein_coding_gene from Drosophila melanogaster. It has one annotated transcript and one polypeptide. Gene sequence location is 2L:20070081..20072195. It has the cytological map location 38B2. Protein features are: Alkaline-phosphatase-like, core domain superfamily; Protein of unknown function DUF229.…
			CG11630	FBgn0032964	CG11630	This gene is referred to in FlyBase by the symbol Dmel\CG11630 (FBgn0032964). It is a SO0000010:protein_coding_gene from Drosophila melanogaster. It has one annotated transcript and one polypeptide. Gene sequence location is 2L:21782046..21784065. It has the cytological map location 40A3. Protein features are: Alkaline-phosphatase-like, core domain superfamily; Protein of unknown function DUF229.…
			CG1428	FBgn0032967	CG1428	This gene is referred to in FlyBase by the symbol Dmel\CG1428 (FBgn0032967). It is a SO0000010:protein_coding_gene from Drosophila melanogaster. It has one annotated transcript and one polypeptide. Gene sequence location is 2L:21906289..21908319. It has the cytological map location 40B4. Protein features are: Alkaline-phosphatase-like, core domain superfamily; Protein of unknown function DUF229. …
			CG14731	FBgn0037964	CG14731	This gene is referred to in FlyBase by the symbol Dmel\CG14731 (FBgn0037964). It is a SO0000010:protein_coding_gene from Drosophila melanogaster. It has one annotated transcript and one polypeptide. Gene sequence location is 3R:11931262..11933640. It has the cytological map location 87A2. Protein features are: Alkaline-phosphatase-like, core domain superfamily; Protein of unknown function DUF229.…
			CG15695	FBgn0038832	CG15695	This gene is referred to in FlyBase by the symbol Dmel\CG15695 (FBgn0038832). It is a SO0000010:protein_coding_gene from Drosophila melanogaster. It has one annotated transcript and one polypeptide. Gene sequence location is 3R:20842140..20844981. It has the cytological map location 93A2. Protein features are: Alkaline-phosphatase-like, core domain superfamily; Protein of unknown function DUF229.…
			CG16854	FBgn0032338	CG16854	This gene is referred to in FlyBase by the symbol Dmel\CG16854 (FBgn0032338). It is a SO0000010:protein_coding_gene from Drosophila melanogaster. It has 3 annotated transcripts and 3 polypeptides (2 unique). Gene sequence location is 2L:11086721..11090973. It has the cytological map location 32D2. Protein features are: Alkaline-phosphatase-like, core domain superfamily; Protein of unknown functio…
			CG18088	FBgn0032082	CG18088	This gene is referred to in FlyBase by the symbol Dmel\CG18088 (FBgn0032082). It is a SO0000010:protein_coding_gene from Drosophila melanogaster. It has 3 annotated transcripts and 3 polypeptides (1 unique). Gene sequence location is 2L:8967535..8970627. It has the cytological map location 29F6. Protein features are: Alkaline-phosphatase-like, core domain superfamily; Protein of unknown function …
			CG3123	FBgn0031465	CG3123	This gene is referred to in FlyBase by the symbol Dmel\CG3123 (FBgn0031465). It is a SO0000010:protein_coding_gene from Drosophila melanogaster. It has one annotated transcript and one polypeptide. Gene sequence location is 2L:2823546..2825506. It has the cytological map location 23B2. Protein features are: Alkaline-phosphatase-like, core domain superfamily; Protein of unknown function DUF229. It…
			CG31933	FBgn0051933	CG31933	This gene is referred to in FlyBase by the symbol Dmel\CG31933 (FBgn0051933). It is a SO0000010:protein_coding_gene from Drosophila melanogaster. It has one annotated transcript and one polypeptide. Gene sequence location is 2L:1821256..1823331. It has the cytological map location 22B3. Protein features are: Alkaline-phosphatase-like, core domain superfamily; Protein of unknown function DUF229. I…
			CG32984	FBgn0052984	CG32984	This gene is referred to in FlyBase by the symbol Dmel\CG32984 (FBgn0052984). It is a SO0000010:protein_coding_gene from Drosophila melanogaster. It has one annotated transcript and one polypeptide. Gene sequence location is 2L:8964957..8967035. It has the cytological map location 29F6. Protein features are: Alkaline-phosphatase-like, core domain superfamily; Protein of unknown function DUF229. I…
			CG32985	FBgn0052985	CG32985	This gene is referred to in FlyBase by the symbol Dmel\CG32985 (FBgn0052985). It is a SO0000010:protein_coding_gene from Drosophila melanogaster. It has one annotated transcript and one polypeptide. Gene sequence location is 2L:8962533..8964620. It has the cytological map location 29F6. Protein features are: Alkaline-phosphatase-like, core domain superfamily; Protein of unknown function DUF229. I…
			CG7120	FBgn0035888	CG7120	This gene is referred to in FlyBase by the symbol Dmel\CG7120 (FBgn0035888). It is a SO0000010:protein_coding_gene from Drosophila melanogaster. It has 4 annotated transcripts and 4 polypeptides (2 unique). Gene sequence location is 3L:8396000..8402295. It has the cytological map location 66C11. Protein features are: Alkaline-phosphatase-like, core domain superfamily; Protein of unknown function …
			CG9168	FBgn0035216	CG9168	This gene is referred to in FlyBase by the symbol Dmel\CG9168 (FBgn0035216). It is a SO0000010:protein_coding_gene from Drosophila melanogaster. It has one annotated transcript and one polypeptide. Gene sequence location is 3L:1411057..1413089. It has the cytological map location 62A1. Protein features are: Alkaline-phosphatase-like, core domain superfamily; Protein of unknown function DUF229. It…
			CG9988	FBgn0039591	CG9988	This gene is referred to in FlyBase by the symbol Dmel\CG9988 (FBgn0039591). It is a SO0000010:protein_coding_gene from Drosophila melanogaster. It has one annotated transcript and one polypeptide. Gene sequence location is 3R:28636411..28638799. It has the cytological map location 98D7. Protein features are: Alkaline-phosphatase-like, core domain superfamily; Protein of unknown function DUF229. …
OG0000139.fa
	Expansion size: +5
		Num. of Genes with the PFAM	PFAM ID	PFAM descriptor
		74	PF00188	Cysteine-rich secretory protein family
		Dmel Genes in OG	Gene ID	Flybase ID	GeneSymbol	Flybase Summary
			CG8483	FBgn0038126	CG8483	This gene is referred to in FlyBase by the symbol Dmel\CG8483 (FBgn0038126). It is a SO0000010:protein_coding_gene from Drosophila melanogaster. It has one annotated transcript and one polypeptide. Gene sequence location is 3R:13208754..13214465. It has the cytological map location 87E2. Protein features are: Allergen V5/Tpx-1-related, conserved site; CAP domain; CAP superfamily; Cysteine-rich se…
OG0000140.fa
	Expansion size: +9
		Num. of Genes with the PFAM	PFAM ID	PFAM descriptor
		1	PF01074	Glycosyl hydrolases family 38 N-terminal domain
		2	PF01541	GIY-YIG catalytic domain
		1	PF01434	Peptidase family M41
		Num. of Genes with the GOterm	GOterms	GOterm name	GO Term descriptor
		1	GO:0004559	alpha-mannosidase activity	Catalysis of the hydrolysis of terminal, non-reducing alpha-D-mannose residues in alpha-D-mannosides.
		1	GO:0006013	mannose metabolic process	The chemical reactions and pathways involving mannose, the aldohexose manno-hexose, the C-2 epimer of glucose. The D-(+)-form is widely distributed in mannans and hemicelluloses and is of major importance in the core oligosaccharide of N-linked oligosaccharides of glycoproteins.
		1	GO:0004222	metalloendopeptidase activity	Catalysis of the hydrolysis of internal, alpha-peptide bonds in a polypeptide chain by a mechanism in which water acts as a nucleophile, one or two metal ions hold the water molecule in place, and charged amino acid side chains are ligands for the metal ions.
		1	GO:0005524	ATP binding	Interacting selectively and non-covalently with ATP, adenosine 5'-triphosphate, a universally important coenzyme and enzyme regulator.
		1	GO:0006508	proteolysis	The hydrolysis of proteins into smaller polypeptides and/or amino acids by cleavage of their peptide bonds.
OG0000148.fa
	Expansion size: +5
		Num. of Genes with the PFAM	PFAM ID	PFAM descriptor
		4	PF13304	AAA domain, putative AbiEii toxin, Type IV TA system
		42	PF00005	ABC transporter
		25	PF12698	ABC-2 family transporter protein
		Num. of Genes with the GOterm	GOterms	GOterm name	GO Term descriptor
		46	GO:0005524	ATP binding	Interacting selectively and non-covalently with ATP, adenosine 5'-triphosphate, a universally important coenzyme and enzyme regulator.
		42	GO:0016887	ATPase activity	Catalysis of the reaction: ATP + H2O = ADP + phosphate + 2 H+. May or may not be coupled to another reaction.
		Dmel Genes in OG	Gene ID	Flybase ID	GeneSymbol	Flybase Summary
			CG1494	FBgn0031169	CG1494	This gene is referred to in FlyBase by the symbol Dmel\CG1494 (FBgn0031169). It is a SO0000010:protein_coding_gene from Drosophila melanogaster. It has 2 annotated transcripts and 2 polypeptides (1 unique). Gene sequence location is X:21285301..21292458. It has the cytological map location 19F3. Protein features are: AAA+ ATPase domain; ABC transporter A; ABC transporter-like; P-loop containing n…
			CG1718	FBgn0031170	ABCA	The gene ATP binding cassette subfamily A is referred to in FlyBase by the symbol Dmel\ABCA (CG1718, FBgn0031170). It is a SO0000010:protein_coding_gene from Drosophila melanogaster. It has 3 annotated transcripts and 3 polypeptides (all unique). Gene sequence location is X:21292308..21306665. It has the cytological map location 19F3. Protein features are: AAA+ ATPase domain; ABC transporter A; A…
			CG31213	FBgn0051213	CG31213	This gene is referred to in FlyBase by the symbol Dmel\CG31213 (FBgn0051213). It is a SO0000010:protein_coding_gene from Drosophila melanogaster. It has 2 annotated transcripts and 2 polypeptides (1 unique). Gene sequence location is 3R:19972898..19979569. It has the cytological map location 92C1. Protein features are: AAA+ ATPase domain; ABC transporter A; ABC transporter, conserved site; ABC tr…
			CG31731	FBgn0028539	Eato	The gene Engulfment ABC Transporter in the ovary is referred to in FlyBase by the symbol Dmel\Eato (CG31731, FBgn0028539). It is a SO0000010:protein_coding_gene from Drosophila melanogaster. It has 2 annotated transcripts and 2 polypeptides (all unique). Gene sequence location is 2L:13784084..13790562. It has the cytological map location 34D1. Protein features are: AAA+ ATPase domain; ABC transpo…
			CG42816	FBgn0261998	CG42816	This gene is referred to in FlyBase by the symbol Dmel\CG42816 (FBgn0261998). It is a SO0000010:protein_coding_gene from Drosophila melanogaster. It has one annotated transcript and one polypeptide. Gene sequence location is 3L:17792088..17797594. It has the cytological map location 75A2. Protein features are: AAA+ ATPase domain; ABC transporter A; ABC transporter-like; P-loop containing nucleosi…
			CG6052	FBgn0036747	CG6052	This gene is referred to in FlyBase by the symbol Dmel\CG6052 (FBgn0036747). It is a SO0000010:protein_coding_gene from Drosophila melanogaster. It has one annotated transcript and one polypeptide. Gene sequence location is 3L:17723718..17729244. It has the cytological map location 74F3. Protein features are: AAA+ ATPase domain; ABC transporter A; ABC transporter, conserved site; ABC transporter-…
			CG8908	FBgn0034493	CG8908	This gene is referred to in FlyBase by the symbol Dmel\CG8908 (FBgn0034493). It is a SO0000010:protein_coding_gene from Drosophila melanogaster. It has one annotated transcript and one polypeptide. Gene sequence location is 2R:20264920..20270994. It has the cytological map location 56F11. Protein features are: AAA+ ATPase domain; ABC transporter A; ABC transporter-like; P-loop containing nucleosi…
OG0000191.fa
	Expansion size: +4
		Num. of Genes with the PFAM	PFAM ID	PFAM descriptor
		20	PF00078	Reverse transcriptase (RNA-dependent DNA polymerase)
		28	PF00075	RNase H
		Num. of Genes with the GOterm	GOterms	GOterm name	GO Term descriptor
		28	GO:0003676	nucleic acid binding	Interacting selectively and non-covalently with any nucleic acid.
		28	GO:0004523	RNA-DNA hybrid ribonuclease activity	Catalysis of the endonucleolytic cleavage of RNA in RNA-DNA hybrids to 5'-phosphomonoesters.
OG0000224.fa
	Expansion size: +5
OG0000246.fa
	Expansion size: +17
		Num. of Genes with the PFAM	PFAM ID	PFAM descriptor
		2	PF10250	GDP-fucose protein O-fucosyltransferase
		1	PF00018	SH3 domain
		8	PF14604	Variant SH3 domain
		Num. of Genes with the GOterm	GOterms	GOterm name	GO Term descriptor
		9	GO:0005515	protein binding	Interacting selectively and non-covalently with any protein or protein complex (a complex of two or more proteins that may include other nonprotein molecules).
		Dmel Genes in OG	Gene ID	Flybase ID	GeneSymbol	Flybase Summary
			CG2448	FBgn0030327	FucT6	The gene alpha1,6-fucosyltransferase is referred to in FlyBase by the symbol Dmel\FucT6 (CG2448, FBgn0030327). It is a SO0000010:protein_coding_gene from Drosophila melanogaster. It has one annotated transcript and one polypeptide. Gene sequence location is X:11706575..11709951. It has the cytological map location 10D5-10D6. Protein features are: Alpha-(1,6)-fucosyltransferase; Alpha-(1,6)-fucosy…
OG0000334.fa
	Expansion size: +6
		Num. of Genes with the PFAM	PFAM ID	PFAM descriptor
		6	PF13927	Immunoglobulin domain
		6	PF07679	Immunoglobulin I-set domain
OG0000426.fa
	Expansion size: +5
		Num. of Genes with the PFAM	PFAM ID	PFAM descriptor
		39	PF00089	Trypsin
		Num. of Genes with the GOterm	GOterms	GOterm name	GO Term descriptor
		39	GO:0004252	serine-type endopeptidase activity	Catalysis of the hydrolysis of internal, alpha-peptide bonds in a polypeptide chain by a catalytic mechanism that involves a catalytic triad consisting of a serine nucleophile that is activated by a proton relay involving an acidic residue (e.g. aspartate or glutamate) and a basic residue (usually histidine).
		39	GO:0006508	proteolysis	The hydrolysis of proteins into smaller polypeptides and/or amino acids by cleavage of their peptide bonds.
		Dmel Genes in OG	Gene ID	Flybase ID	GeneSymbol	Flybase Summary
			CG11911	FBgn0031249	CG11911	This gene is referred to in FlyBase by the symbol Dmel\CG11911 (FBgn0031249). It is a SO0000010:protein_coding_gene from Drosophila melanogaster. It has one annotated transcript and one polypeptide. Gene sequence location is 2L:320279..321248. It has the cytological map location 21B8. Protein features are: Peptidase S1, PA clan; Peptidase S1A, chymotrypsin family; Serine proteases, trypsin domain…
			CG11912	FBgn0031248	CG11912	This gene is referred to in FlyBase by the symbol Dmel\CG11912 (FBgn0031248). It is a SO0000010:protein_coding_gene from Drosophila melanogaster. It has one annotated transcript and one polypeptide. Gene sequence location is 2L:318362..319259. It has the cytological map location 21B8. Protein features are: Peptidase S1, PA clan; Peptidase S1A, chymotrypsin family; Serine proteases, trypsin domain…
			CG16996	FBgn0263234	Phae1	The gene Phaedra 1 is referred to in FlyBase by the symbol Dmel\Phae1 (CG16996, FBgn0263234). It is a SO0000010:protein_coding_gene from Drosophila melanogaster. It has 2 annotated transcripts and 2 polypeptides (1 unique). Gene sequence location is 2L:12109417..12110664. It has the cytological map location 33C4. Protein features are: Peptidase S1, PA clan; Peptidase S1A, chymotrypsin family; Ser…
			CG16997	FBgn0263235	Phae2	The gene Phaedra 2 is referred to in FlyBase by the symbol Dmel\Phae2 (CG16997, FBgn0263235). It is a SO0000010:protein_coding_gene from Drosophila melanogaster. It has 2 annotated transcripts and 2 polypeptides (1 unique). Gene sequence location is 2L:12111110..12112256. It has the cytological map location 33C4. Protein features are: Peptidase S1, PA clan; Peptidase S1A, chymotrypsin family; Ser…
			CG33127	FBgn0053127	CG33127	This gene is referred to in FlyBase by the symbol Dmel\CG33127 (FBgn0053127). It is a SO0000010:protein_coding_gene from Drosophila melanogaster. It has one annotated transcript and one polypeptide. Gene sequence location is 2L:322101..323091. It has the cytological map location 21B8. Protein features are: Peptidase S1, PA clan; Peptidase S1A, chymotrypsin family; Serine proteases, trypsin domain…
			CG7142	FBgn0038595	CG7142	This gene is referred to in FlyBase by the symbol Dmel\CG7142 (FBgn0038595). It is a SO0000010:protein_coding_gene from Drosophila melanogaster. It has one annotated transcript and one polypeptide. Gene sequence location is 3R:18278181..18279522. It has the cytological map location 91A1. Protein features are: Peptidase S1, PA clan; Peptidase S1A, chymotrypsin family; Serine proteases, trypsin dom…
OG0000475.fa
	Expansion size: +15
		Num. of Genes with the PFAM	PFAM ID	PFAM descriptor
		2	PF00443	Ubiquitin carboxyl-terminal hydrolase
		9	PF14529	Endonuclease-reverse transcriptase
		5	PF12796	Ankyrin repeats (3 copies)
		1	PF00023	Ankyrin repeat
		Num. of Genes with the GOterm	GOterms	GOterm name	GO Term descriptor
		2	GO:0016579	protein deubiquitination	The removal of one or more ubiquitin groups from a protein.
		2	GO:0036459	thiol-dependent ubiquitinyl hydrolase activity	Catalysis of the thiol-dependent hydrolysis of an ester, thioester, amide, peptide or isopeptide bond formed by the C-terminal glycine of ubiquitin.
		1	GO:0005515	protein binding	Interacting selectively and non-covalently with any protein or protein complex (a complex of two or more proteins that may include other nonprotein molecules).
OG0000482.fa
	Expansion size: +12
		Num. of Genes with the PFAM	PFAM ID	PFAM descriptor
		3	PF13637	Ankyrin repeats (many copies)
		28	PF12796	Ankyrin repeats (3 copies)
		1	PF03105	SPX domain
		2	PF13857	Ankyrin repeats (many copies)
		3	PF00023	Ankyrin repeat
		Num. of Genes with the GOterm	GOterms	GOterm name	GO Term descriptor
		3	GO:0005515	protein binding	Interacting selectively and non-covalently with any protein or protein complex (a complex of two or more proteins that may include other nonprotein molecules).
OG0000598.fa
	Expansion size: +5
		Num. of Genes with the PFAM	PFAM ID	PFAM descriptor
		10	PF07686	Immunoglobulin V-set domain
		1	PF13927	Immunoglobulin domain
OG0000599.fa
	Expansion size: +10
OG0000638.fa
	Expansion size: +28
		Num. of Genes with the PFAM	PFAM ID	PFAM descriptor
		8	PF00096	Zinc finger, C2H2 type
		1	PF13894	C2H2-type zinc finger
		1	PF16622	zinc-finger C2H2-type
		18	PF00651	BTB/POZ domain
		1	PF12874	Zinc-finger of C2H2 type
		Num. of Genes with the GOterm	GOterms	GOterm name	GO Term descriptor
		8	GO:0003676	nucleic acid binding	Interacting selectively and non-covalently with any nucleic acid.
		18	GO:0005515	protein binding	Interacting selectively and non-covalently with any protein or protein complex (a complex of two or more proteins that may include other nonprotein molecules).
OG0000659.fa
	Expansion size: +6
		Num. of Genes with the PFAM	PFAM ID	PFAM descriptor
		1	PF07645	Calcium-binding EGF domain
		Num. of Genes with the GOterm	GOterms	GOterm name	GO Term descriptor
		1	GO:0005509	calcium ion binding	Interacting selectively and non-covalently with calcium ions (Ca2+).
		Dmel Genes in OG	Gene ID	Flybase ID	GeneSymbol	Flybase Summary
			CG9572	FBgn0031089	CG9572	This gene is referred to in FlyBase by the symbol Dmel\CG9572 (FBgn0031089). It is a SO0000010:protein_coding_gene from Drosophila melanogaster. It has 3 annotated transcripts and 3 polypeptides (all unique). Gene sequence location is X:20148124..20155514. It has the cytological map location 19B3. Protein features are: EGF-like domain; EGF-like, conserved site. Its molecular function is unknown. …
OG0000765.fa
	Expansion size: +7
		Num. of Genes with the PFAM	PFAM ID	PFAM descriptor
		18	PF00115	Cytochrome C and Quinol oxidase polypeptide I
		1	PF13437	HlyD family secretion protein
		1	PF00116	Cytochrome C oxidase subunit II, periplasmic domain
		Num. of Genes with the GOterm	GOterms	GOterm name	GO Term descriptor
		19	GO:0004129	cytochrome-c oxidase activity	Catalysis of the reaction: 4 ferrocytochrome c + O2 + 4 H+ = 4 ferricytochrome c + 2 H2O.
		18	GO:0009060	aerobic respiration	The enzymatic release of energy from inorganic and organic compounds (especially carbohydrates and fats) which requires oxygen as the terminal electron acceptor.
		18	GO:0016021	integral component of membrane	The component of a membrane consisting of the gene products and protein complexes having at least some part of their peptide sequence embedded in the hydrophobic region of the membrane.
		18	GO:0020037	heme binding	Interacting selectively and non-covalently with heme, any compound of iron complexed in a porphyrin (tetrapyrrole) ring.
		18	GO:0055114	oxidation-reduction process	A metabolic process that results in the removal or addition of one or more electrons to or from a substance, with or without the concomitant removal or addition of a proton or protons.
		1	GO:0005507	copper ion binding	Interacting selectively and non-covalently with copper (Cu) ions.
		1	GO:0016020	membrane	A lipid bilayer along with all the proteins and protein complexes embedded in it an attached to it.
		Dmel Genes in OG	Gene ID	Flybase ID	GeneSymbol	Flybase Summary
			CG34067	FBgn0013674	mt:CoI	The gene mitochondrial Cytochrome c oxidase subunit I is referred to in FlyBase by the symbol Dmel\mt:CoI (CG34067, FBgn0013674). It is a SO0000010:protein_coding_gene from Drosophila melanogaster. It has one annotated transcript and one polypeptide. Gene sequence location is mitochondrion_genome:1474..3009. Protein features are: Cytochrome c oxidase subunit I; Cytochrome c oxidase subunit I doma…
OG0000878.fa
	Expansion size: +23
		Num. of Genes with the PFAM	PFAM ID	PFAM descriptor
		24	PF08395	7tm Chemosensory receptor
		Num. of Genes with the GOterm	GOterms	GOterm name	GO Term descriptor
		24	GO:0016021	integral component of membrane	The component of a membrane consisting of the gene products and protein complexes having at least some part of their peptide sequence embedded in the hydrophobic region of the membrane.
		24	GO:0050909	sensory perception of taste	The series of events required for an organism to receive a gustatory stimulus, convert it to a molecular signal, and recognize and characterize the signal. Gustation involves the direct detection of chemical composition, usually through contact with chemoreceptor cells. This is a neurological process.
OG0000939.fa
	Expansion size: +2
		Num. of Genes with the PFAM	PFAM ID	PFAM descriptor
		22	PF04116	Fatty acid hydroxylase superfamily
		Num. of Genes with the GOterm	GOterms	GOterm name	GO Term descriptor
		22	GO:0005506	iron ion binding	Interacting selectively and non-covalently with iron (Fe) ions.
		22	GO:0008610	lipid biosynthetic process	The chemical reactions and pathways resulting in the formation of lipids, compounds soluble in an organic solvent but not, or sparingly, in an aqueous solvent.
		22	GO:0016491	oxidoreductase activity	Catalysis of an oxidation-reduction (redox) reaction, a reversible chemical reaction in which the oxidation state of an atom or atoms within a molecule is altered. One substrate acts as a hydrogen or electron donor and becomes oxidized, while the other acts as hydrogen or electron acceptor and becomes reduced.
		22	GO:0055114	oxidation-reduction process	A metabolic process that results in the removal or addition of one or more electrons to or from a substance, with or without the concomitant removal or addition of a proton or protons.
		Dmel Genes in OG	Gene ID	Flybase ID	GeneSymbol	Flybase Summary
			CG11162	FBgn0030509	CG11162	This gene is referred to in FlyBase by the symbol Dmel\CG11162 (FBgn0030509). It is a SO0000010:protein_coding_gene from Drosophila melanogaster. It has one annotated transcript and one polypeptide. Gene sequence location is X:13676894..13677882. It has the cytological map location 12B2. Protein features are: Fatty acid hydroxylase. Its molecular function is described by: iron ion binding; C-4 me…
			CG1998	FBgn0030485	CG1998	This gene is referred to in FlyBase by the symbol Dmel\CG1998 (FBgn0030485). It is a SO0000010:protein_coding_gene from Drosophila melanogaster. It has 3 annotated transcripts and 3 polypeptides (2 unique). Gene sequence location is X:13409369..13413074. It has the cytological map location 11F4. Protein features are: Fatty acid hydroxylase. Its molecular function is described by: C-4 methylsterol…
OG0000946.fa
	Expansion size: +12
		Num. of Genes with the PFAM	PFAM ID	PFAM descriptor
		2	PF13472	GDSL-like Lipase/Acylhydrolase family
		1	PF01477	PLAT/LH2 domain
		Num. of Genes with the GOterm	GOterms	GOterm name	GO Term descriptor
		1	GO:0005515	protein binding	Interacting selectively and non-covalently with any protein or protein complex (a complex of two or more proteins that may include other nonprotein molecules).
OG0001103.fa
	Expansion size: +11
		Num. of Genes with the PFAM	PFAM ID	PFAM descriptor
		16	PF13927	Immunoglobulin domain
		6	PF07679	Immunoglobulin I-set domain
		1	PF00047	Immunoglobulin domain
OG0001122.fa
	Expansion size: +2
		Num. of Genes with the PFAM	PFAM ID	PFAM descriptor
		6	PF06025	Domain of Unknown Function (DUF913)
		5	PF14377	Ubiquitin binding region
		3	PF02825	WWE domain
		4	PF06012	Domain of Unknown Function (DUF908)
		2	PF00632	HECT-domain (ubiquitin-transferase)
		1	PF00627	UBA/TS-N domain
		Num. of Genes with the GOterm	GOterms	GOterm name	GO Term descriptor
		2	GO:0004842	ubiquitin-protein transferase activity	Catalysis of the transfer of ubiquitin from one protein to another via the reaction X-Ub + Y --> Y-Ub + X, where both X-Ub and Y-Ub are covalent linkages.
		Dmel Genes in OG	Gene ID	Flybase ID	GeneSymbol	Flybase Summary
			CG8184	FBgn0030674	HUWE1	The gene HECT, UBA and WWE domain containing E3 ubiquitin protein ligase 1 is referred to in FlyBase by the symbol Dmel\HUWE1 (CG8184, FBgn0030674). It is a SO0000010:protein_coding_gene from Drosophila melanogaster. It has 7 annotated transcripts and 7 polypeptides (all unique). Gene sequence location is X:15712628..15731935. It has the cytological map location 13E8-13E12. Protein features are: …
OG0001371.fa
	Expansion size: +19
		Num. of Genes with the PFAM	PFAM ID	PFAM descriptor
		1	PF13855	Leucine rich repeat
		4	PF00078	Reverse transcriptase (RNA-dependent DNA polymerase)
		Num. of Genes with the GOterm	GOterms	GOterm name	GO Term descriptor
		1	GO:0005515	protein binding	Interacting selectively and non-covalently with any protein or protein complex (a complex of two or more proteins that may include other nonprotein molecules).
OG0001534.fa
	Expansion size: +19
		Num. of Genes with the PFAM	PFAM ID	PFAM descriptor
		2	PF13637	Ankyrin repeats (many copies)
		4	PF12796	Ankyrin repeats (3 copies)
		1	PF13857	Ankyrin repeats (many copies)
		1	PF05729	NACHT domain
OG0001766.fa
	Expansion size: +16
		Num. of Genes with the PFAM	PFAM ID	PFAM descriptor
		7	PF13637	Ankyrin repeats (many copies)
		2	PF13857	Ankyrin repeats (many copies)
		12	PF12796	Ankyrin repeats (3 copies)
OG0006034.fa
	Expansion size: +3
		Num. of Genes with the PFAM	PFAM ID	PFAM descriptor
		15	PF00510	Cytochrome c oxidase subunit III
		Num. of Genes with the GOterm	GOterms	GOterm name	GO Term descriptor
		15	GO:0015002	heme-copper terminal oxidase activity	Catalysis of the four-electron reduction of dioxygen (O2) to water, coupled to generation of a proton electrochemical gradient across a membrane.
		15	GO:0016020	membrane	A lipid bilayer along with all the proteins and protein complexes embedded in it an attached to it.
		Dmel Genes in OG	Gene ID	Flybase ID	GeneSymbol	Flybase Summary
			CG34074	FBgn0013676	mt:CoIII	The gene mitochondrial Cytochrome c oxidase subunit III is referred to in FlyBase by the symbol Dmel\mt:CoIII (CG34074, FBgn0013676). It is a SO0000010:protein_coding_gene from Drosophila melanogaster. It has one annotated transcript and one polypeptide. Gene sequence location is mitochondrion_genome:4736..5524. Protein features are: Cytochrome c oxidase subunit III; Cytochrome c oxidase subunit …
OG0007245.fa
	Expansion size: +3
		Num. of Genes with the PFAM	PFAM ID	PFAM descriptor
		2	PF00079	Serpin (serine protease inhibitor)
OG0007421.fa
	Expansion size: +10
OG0008116.fa
	Expansion size: +10
