# Supplementary material for: Insights into the genomic evolution of insects from cricket genomes
Source: Commun Biol. 2021 Jun 14;4:733. doi: 10.1038/s42003-021-02197-9 (PMC8203789; doi:10.1038/s42003-021-02197-9)
Supplement: Supplementary file 5 — Supplementary Data 3 [file 42003_2021_2197_MOESM5_ESM.xlsx]

## Sheet: Table S3
Gene ID	Class	24hr_BF3	24hr_BF2	24hr_BF1	7d_D3	7d_D2	7d_D1	7d_C3	7d_C2	7d_C1	3d_D3	3d_D2	3d_D1	3d_C3	3d_C2	3d_C1	24hr_D3	24hr_D2	24hr_D1	24hr_C3	24hr_C2	24hr_C1	Sum
GBI_03068	V	19	75.81	6.47	2.06	11.57	7.81	22.95	2.48	2.77	13.02	52.59	238.81	16.34	11.24	44.84	60.57	12.25	83.49	19.94	52.39	26.91	783.31
GBI_03072	V	5.63	16.71	16.26	13.22	13.55	13.21	17.08	9.79	29.24	25.63	13.42	15.22	3.13	9.73	8.32	16.73	14.42	15.54	1.07	19.06	12.84	289.8
GBI_14708	fruitless	4.19	18.73	8.58	11.64	19.09	18.77	9.31	1.64	18.25	19.36	10.73	20.35	5.05	13.58	17	11.73	9.73	14.17	16.3	18.3	21.7	288.2
GBI_03071	V	1.05	4.19	0.9	0.2	0.98	0.75	4.41	0.15	0.24	0.77	4.68	16.41	3.99	1.05	0.46	6.05	1.38	7.9	0.28	7.28	2.17	65.29
GBI_03069	V	1.07	2.87	0.68	0.07	0.65	0.17	1.39	0.61	0.25	0.28	2.59	2.92	2.77	0.34	2.42	3.4	1.2	4.03	0.27	0.84	1.78	30.6
GBI_01962	I	1.31	0.94	0.75	0.68	0.53	1.62	0.82	2.85	0.47	1.16	2.07	0.82	2.76	0.87	0.42	0.72	1.25	0.4	0.82	0.75	0.78	22.79
GBI_15882	IV	0.17	0.97	0.3	0	0.16	0.26	0.12	0	0.15	0.71	0.85	0.63	0.17	0.29	0.11	0.93	0.28	0.48	1	0.59	1.76	9.93
GBI_17336	III	0	0	0	0.78	0.75	0	0	0	0.96	0	0.49	0.41	0	0.46	0.72	0	0.36	0.56	0	0.35	0.79	6.63
GBI_03070	V	0	0.16	0.53	0	0	0	0	0	0	0	0.41	0.51	0.45	0	2.72	0.21	0	0.35	0	0.14	0.16	5.64
GBI_20663	V	0.3	0.32	0.67	0	0.31	0.28	0	0.24	0	0.4	0.1	0.34	0.23	0.39	0.61	0	0.15	0.23	0.22	0.14	0.32	5.25
GBI_17321	VI	0	0	0.4	0.08	0.3	0.47	0.15	0.24	0.67	0.47	0.2	0.25	0.11	0.19	0.3	0.2	0.15	0.11	0.29	0.28	0.31	5.17
GBI_17382	III	0.39	0	0	0	0.81	0	0	0	0	0.84	0.53	0	0	0	0	0.53	0.39	0.91	0.37	0.38	0	5.15
GBI_18801	IV	0.16	0.52	0	0	0.51	0.3	0	0	0.65	0.53	0	0	0	0.21	0	0.23	0.16	0.13	0.32	0	0.53	4.25
GBI_09351	IV	0	0.45	0	0	0	0.78	0	0	0	0.45	0	0	0	0	0	0	0.84	0	0	0	0.92	3.44
GBI_08111	II	0.17	0	0.3	0.18	0.26	0.15	0.09	0	0.22	0	0	0	0.5	0	0	0	0.08	0.51	0.08	0.16	0.09	2.79
GBI_10258	I	0.14	0.15	0	0.16	0.07	0.07	0.08	0	0.37	0.53	0	0.4	0	0	0	0.4	0.07	0.06	0	0	0.15	2.65
GBI_17320	VI	0.52	0	0	0.56	0	0.49	0.53	0	0	0	0	0	0	0	0	0	0	0	0	0	0	2.1
GBI_17381	IV	0.22	0	0	0	0.23	0	0	0	0.29	0.24	0	0	0	0	0	0.3	0	0.17	0	0	0.48	1.93
GBI_17319	VI	0	0	0	0	0	0.15	0.17	0	0.85	0	0	0.18	0	0	0	0.22	0	0.25	0	0	0	1.82
GBI_13462	V	0	0	0.19	0	0.11	0	0	0	0	0	0	0.12	0	0.13	0	0.15	0.21	0.08	0.1	0.2	0.11	1.4
GBI_05868	IV	0	0	0.58	0	0	0	0	0	0	0	0.44	0	0	0	0	0	0	0	0.31	0	0	1.33
GBI_15073	III	0	0	0	0	0	0.35	0	0	0	0	0	0	0	0	0	0.51	0	0	0.36	0	0	1.22
GBI_07603	III	0.09	0.1	0	0	0.1	0.09	0.1	0	0.25	0.1	0	0.11	0	0	0	0.13	0	0	0	0.09	0	1.16
GBI_17942	I	0.18	0	0	0	0.06	0.06	0	0	0	0	0	0.07	0	0	0	0.17	0	0	0.06	0	0	0.6
GBI_13463	V	0	0	0	0.17	0	0.14	0	0	0	0	0	0	0	0.2	0	0	0	0	0	0	0	0.51
GBI_08179	V	0.14	0	0	0	0	0	0	0	0	0	0	0.16	0.21	0	0	0	0	0	0	0	0	0.51
GBI_08113	II	0	0	0	0	0	0	0	0	0	0	0	0	0	0	0	0	0	0.41	0	0	0	0.41
GBI_07602	III	0	0	0	0	0	0	0	0	0	0	0	0	0	0	0	0	0	0	0.25	0	0.14	0.39
GBI_03090	V	0	0	0	0.24	0	0	0	0	0	0	0	0	0	0	0	0.1	0	0	0	0	0	0.34
GBI_00447	I	0	0	0	0	0	0	0.04	0	0	0	0	0	0	0	0	0.08	0	0	0.12	0	0	0.24
GBI_10953	V	0	0	0	0	0	0	0	0	0.12	0	0	0	0	0	0	0	0	0	0	0	0	0.12
GBI_08178	V	0	0	0	0	0	0	0	0	0	0	0	0	0	0	0	0	0	0	0	0.12	0	0.12
GBI_03081	V	0	0	0	0	0	0.11	0	0	0	0	0	0	0	0	0	0	0	0	0	0	0	0.11
GBI_03089	V	0	0	0	0	0	0	0	0	0	0	0	0	0	0	0	0	0	0	0	0.09	0	0.09
GBI_17931	I	0	0	0	0	0	0	0	0	0	0	0	0	0	0	0	0	0	0	0	0	0	0
GBI_13621	II	0	0	0	0	0	0	0	0	0	0	0	0	0	0	0	0	0	0	0	0	0	0
GBI_13070	I	0	0	0	0	0	0	0	0	0	0	0	0	0	0	0	0	0	0	0	0	0	0
GBI_10971	I	0	0	0	0	0	0	0	0	0	0	0	0	0	0	0	0	0	0	0	0	0	0
GBI_08112	II	0	0	0	0	0	0	0	0	0	0	0	0	0	0	0	0	0	0	0	0	0	0
GBI_07071	II	0	0	0	0	0	0	0	0	0	0	0	0	0	0	0	0	0	0	0	0	0	0
GBI_03693	IV	0	0	0	0	0	0	0	0	0	0	0	0	0	0	0	0	0	0	0	0	0	0
GBI_03080	V	0	0	0	0	0	0	0	0	0	0	0	0	0	0	0	0	0	0	0	0	0	0
GBI_00445	I	0	0	0	0	0	0	0	0	0	0	0	0	0	0	0	0	0	0	0	0	0	0
