# Supplementary material for: Insights into the genomic evolution of insects from cricket genomes
Source: Commun Biol. 2021 Jun 14;4:733. doi: 10.1038/s42003-021-02197-9 (PMC8203789; doi:10.1038/s42003-021-02197-9)
Supplement: Supplementary file 6 — Supplementary Data 4 [file 42003_2021_2197_MOESM6_ESM.xlsx]

## Sheet: Table S4
Gene ID	Class	Normal Legs	Regenerating legs	Embryo
GBI_03068	V	35.49	165.66	5.4
GBI_03072	V	5.53	24.8	0
GBI_09351	IV	30.07	19.53	0
GBI_03071	V	3.68	13.43	0
GBI_03069	V	5.52	10.08	0
GBI_05868	IV	0.49	7.91	0
GBI_14708	Fruitless	0.36	5.92	0
GBI_03081	V	0.39	1	3.98
GBI_03070	V	0	0.89	39.04
GBI_10953	V	1.04	0.89	0
GBI_18801	IV	0	0.83	0
GBI_13462	V	0.27	0.69	0
GBI_15882	IV	0.53	0.68	0
GBI_08111	II	0	0.57	0
GBI_00447	I	0.41	0.35	14.22
GBI_10971	I	0.47	0.33	0
GBI_17319	VI	0.19	0.32	3.15
GBI_17321	VI	0	0.25	6.36
GBI_17931	I	0.89	0.25	0
GBI_20663	V	0.26	0.22	0
GBI_15073	III	0.21	0.16	3.38
GBI_01962	I	0	0	16
GBI_17381	IV	0	0	7.01
GBI_13463	V	0	0	4.99
GBI_10258	I	0.5	0	0
GBI_13070	I	0.34	0	0
GBI_07603	III	0.33	0	0
GBI_07071	II	0.3	0	0
GBI_00445	I	0	0	0
GBI_03080	V	0	0	0
GBI_03089	V	0	0	0
GBI_03090	V	0	0	0
GBI_07602	III	0	0	0
GBI_08113	II	0	0	0
GBI_08178	V	0	0	0
GBI_08179	V	0	0	0
GBI_13621	II	0	0	0
GBI_17320	VI	0	0	0
GBI_17336	III	0	0	0
GBI_17382	III	0	0	0
GBI_17942	I	0	0	0
